# Supplementary material for: (Z)-3-Diethyl­amino-6-({2-[(E)-4-(diethyl­amino)-2-hy­droxy­benzyl­idene­amino]-4,5-dimethyl­phen­yl}amino­methyl­idene)cyclo­hexa-2,4-dienone–5,5′-bis­(diethyl­amino)-2,2′-[4,5-dimethyl-o-phenyl­enebis(nitrilo­methyl­idyne)]diphenol
Source: Acta Crystallogr Sect E Struct Rep Online. 2010 Nov 10;66(Pt 12):o3110–1. doi: 10.1107/S1600536810045290 (PMC3011455; doi:10.1107/S1600536810045290)
Supplement: Supplementary file 1 [file e-66-o3110-sup1.cif]

##############################################################################
###                                                                        ###
###        Electronic paper (Acta Crystallographica Section E)             ###
###                                                                        ###
##############################################################################
#                                                                            #
# This CIF contains the data in a paper accepted for publication in Acta     #
# Crystallographica Section E. It conforms to the requirements of Notes      #
# for Authors for Section E, and has been peer reviewed under the auspices   #
# of the IUCr Commission on Journals.                                        #
#                                                                            #
# Full details of the Crystallographic Information File format               #
# are given in the paper "The Crystallographic Information File (CIF):       #
# a New Standard Archive File for Crystallography" by S. R. Hall, F. H.      #
# Allen and I. D. Brown [Acta Cryst. (1991), A47, 655-685].                  #
#                                                                            #
# The current version of the core CIF dictionary is obtainable from          #
# ftp://ftp.iucr.org/pub/cif_core.dic. The current version number is 2.4.    #
#                                                                            #
# Software is freely available for graphical display of the structure(s) in  #
# this CIF.  For information consult the CIF home page http://www.iucr.org/  #
# cif/home.html                                                              #
#                                                                            #
# This file may be used for bona fide research purposes within the           #
# scientific community so long as proper attribution is given to the journal # 
# article from which it was obtained.                                        #
#                                                                            #
##############################################################################
                                             
data_global
_audit_creation_method     'form.cif (version 2.0)'
_journal_data_validation_number     ?
_journal_date_recd_electronic     2010-10-25
_journal_date_accepted     2010-11-04
_journal_name_full     'Acta Crystallographica, Section E'
_journal_year     2010
_journal_volume     66
_journal_issue     12
_journal_page_first     o3110
_journal_page_last     o3111
_journal_paper_category     QO
_journal_coeditor_code     HG2737
_publ_contact_author_name     'Prof. Tahir, Muhammad Nawaz '
_publ_contact_author_address
;
Department of Physics
University of Sargodha
Punjab, Pakistan
;
_publ_contact_author_email     'dmntahir_uos@yahoo.com'
_publ_contact_author_fax     ?
_publ_contact_author_phone     ?
_publ_section_title
;\
(<i>Z</i>)-3-Diethylamino-6-({2-[(<i>E</i>)-4-(diethylamino)-2-\
hydroxybenzylideneamino]-4,5-dimethylphenyl}aminomethylidene)cyclohexa-2,4-\
dienone--5,5'-bis(diethylamino)-2,2'-[4,5-dimethyl-<i>o</i>-\
phenylenebis(nitrilomethylidyne)]diphenol
;
loop_
    _publ_author_name
    _publ_author_footnote
    _publ_author_address
    'Kargar, Hadi' ?
;
Department of Chemistry,
School of Science,
Payame Noor University (PNU),
Ardakan, Yazd,
Iran
;
    'Kia, Reza'
;
Additional corresponding author, e-mail: rkia@srbiau.ac.ir, zsrkk@yahoo.com.
Thomson Reuters Researcher ID: A-5471-2009.
;
;
Department of Chemistry,
Science and Research Branch,
Islamic Azad University,
Tehran,
Iran
and
X-ray Crystallography Lab.,
Plasma Physics Research Center,
Science and Research Branch,
Islamic Azad University,
Tehran,
Iran
;
    'Tahir, Muhammad Nawaz' ?
;
Department of Physics
University of Sargodha
Punjab, Pakistan
;
data_I
_audit_creation_method     SHELXL-97
_chemical_name_systematic
;
(<i>Z</i>)-3-Diethylamino-6-({2-[(<i>E</i>)-4-(diethylamino)-2-
hydroxybenzylideneamino]-4,5-dimethylphenyl}aminomethylidene)cyclohexa-
2,4-dienone--5,5'-bis(diethylamino)-2,2'-[4,5-dimethyl-<i>o</i>-
phenylenebis(nitrilomethylidyne)]diphenol
;
_chemical_name_common
;
;
_chemical_formula_moiety     'C30 H38 N4 O2'
_chemical_formula_sum     'C30 H38 N4 O2'
_chemical_formula_weight     486.64
_chemical_melting_point     ?
_symmetry_cell_setting     triclinic
_symmetry_space_group_name_H-M     'P -1'
_symmetry_space_group_name_Hall     '-P 1'
loop_
    _symmetry_equiv_pos_as_xyz
    'x, y, z'
    '-x, -y, -z'
_cell_length_a     11.4430(12)
_cell_length_b     12.0251(12)
_cell_length_c     22.171(2)
_cell_angle_alpha     88.241(6)
_cell_angle_beta     89.370(7)
_cell_angle_gamma     65.207(6)
_cell_volume     2768.2(5)
_cell_formula_units_Z     4
_cell_measurement_reflns_used     2502
_cell_measurement_theta_min     2.45
_cell_measurement_theta_max     30.50
_cell_measurement_temperature     296(2)
_exptl_crystal_description     'block'
_exptl_crystal_colour     'yellow'
_exptl_crystal_size_max     0.24
_exptl_crystal_size_mid     0.19
_exptl_crystal_size_min     0.11
_exptl_crystal_density_diffrn     1.168
_exptl_crystal_density_meas     ?
_exptl_crystal_density_method     'not measured'
_exptl_crystal_F_000     1048
_exptl_absorpt_coefficient_mu     0.074
_exptl_absorpt_correction_type     multi-scan
_exptl_absorpt_process_details     '(<i>SADABS</i>; Bruker, 2005)'
_exptl_absorpt_correction_T_min     0.9825
_exptl_absorpt_correction_T_max     0.9919
_exptl_special_details     ?
_diffrn_ambient_temperature     296(2)
_diffrn_radiation_type     MoK\a
_diffrn_radiation_wavelength     0.71073
_diffrn_radiation_source     'fine-focus sealed tube'
_diffrn_radiation_monochromator     graphite
_diffrn_measurement_device_type
;
Bruker SMART APEXII CCD area-detector
;
_diffrn_measurement_method     '\f and \w'
_diffrn_detector_area_resol_mean     ?
_diffrn_reflns_number     44348
_diffrn_reflns_av_R_equivalents     0.0951
_diffrn_reflns_av_sigmaI/netI     0.1065
_diffrn_reflns_theta_min     0.92
_diffrn_reflns_theta_max     25.00
_diffrn_reflns_theta_full     25.00
_diffrn_measured_fraction_theta_max     0.989
_diffrn_measured_fraction_theta_full     0.989
_diffrn_reflns_limit_h_min     -13
_diffrn_reflns_limit_h_max     13
_diffrn_reflns_limit_k_min     -14
_diffrn_reflns_limit_k_max     14
_diffrn_reflns_limit_l_min     -1
_diffrn_reflns_limit_l_max     26
_diffrn_standards_number     0
_diffrn_standards_interval_count     .
_diffrn_standards_interval_time     .
_diffrn_standards_decay_%     ?
_refine_special_details
;
 Refinement of F^2^ against ALL reflections.  The weighted R-factor wR and
 goodness of fit S are based on F^2^, conventional R-factors R are based
 on F, with F set to zero for negative F^2^. The threshold expression of
 F^2^ > 2sigma(F^2^) is used only for calculating R-factors(gt) etc. and is
 not relevant to the choice of reflections for refinement.  R-factors based
 on F^2^ are statistically about twice as large as those based on F, and R-
 factors based on ALL data will be even larger.
;
_reflns_number_total     9655
_reflns_number_gt     4485
_reflns_threshold_expression     I>2\s(I)
_refine_ls_structure_factor_coef     Fsqd
_refine_ls_matrix_type     full
_refine_ls_R_factor_all     0.2012
_refine_ls_R_factor_gt     0.1061
_refine_ls_wR_factor_gt     0.2746
_refine_ls_wR_factor_ref     0.3202
_refine_ls_goodness_of_fit_ref     1.057
_refine_ls_restrained_S_all     1.057
_refine_ls_number_reflns     9655
_refine_ls_number_parameters     662
_refine_ls_number_restraints     0
_refine_ls_hydrogen_treatment     constr
_refine_ls_weighting_scheme     calc
_refine_ls_weighting_details
         'calc w=1/[\s^2^(Fo^2^)+(0.1053P)^2^+5.0339P] where P=(Fo^2^+2Fc^2^)/3'
_atom_sites_solution_hydrogens     geom
_atom_sites_solution_primary     direct
_atom_sites_solution_secondary     difmap
_refine_ls_shift/su_max     0.000
_refine_ls_shift/su_mean     0.000
_refine_diff_density_max     0.322
_refine_diff_density_min     -0.400
_refine_ls_extinction_method     none
_refine_ls_extinction_coef     ?
loop_
    _atom_type_symbol
    _atom_type_description
    _atom_type_scat_dispersion_real
    _atom_type_scat_dispersion_imag
    _atom_type_scat_source
    'C' 'C' 0.0033 0.0016
                         'International Tables Vol C Tables 4.2.6.8 and 6.1.1.4'
    'H' 'H' 0.0000 0.0000
                         'International Tables Vol C Tables 4.2.6.8 and 6.1.1.4'
    'N' 'N' 0.0061 0.0033
                         'International Tables Vol C Tables 4.2.6.8 and 6.1.1.4'
    'O' 'O' 0.0106 0.0060
                         'International Tables Vol C Tables 4.2.6.8 and 6.1.1.4'
_computing_data_collection     'APEX2 (Bruker, 2005)'
_computing_cell_refinement     'SAINT (Bruker, 2005)'
_computing_data_reduction     'SAINT (Bruker, 2005)'
_computing_structure_solution     'SHELXTL (Sheldrick, 2008)'
_computing_structure_refinement     'SHELXTL (Sheldrick, 2008)'
_computing_molecular_graphics     'SHELXTL (Sheldrick, 2008)'
_computing_publication_material
;
SHELXTL (Sheldrick, 2008) and PLATON (Spek, 2009)
;
loop_
    _atom_site_type_symbol
    _atom_site_label
    _atom_site_fract_x
    _atom_site_fract_y
    _atom_site_fract_z
    _atom_site_U_iso_or_equiv
    _atom_site_adp_type
    _atom_site_calc_flag
    _atom_site_refinement_flags
    _atom_site_occupancy
    _atom_site_disorder_assembly
    _atom_site_disorder_group
    O O1 0.1771(4) 0.4531(4) 0.2969(2) 0.0672(14) Uani d . 1 . .
    H H1 0.2090 0.5103 0.2982 0.101 Uiso d R 1 . .
    O O2 -0.0627(4) 0.6876(4) 0.34677(19) 0.0623(12) Uani d . 1 . .
    H H2 0.0112 0.6973 0.3428 0.093 Uiso d R 1 . .
    O O3 0.4368(4) 0.6831(4) 0.15051(19) 0.0657(13) Uani d . 1 . .
    H H3 0.5101 0.6915 0.1571 0.099 Uiso d R 1 . .
    O O4 0.6807(4) 0.4524(4) 0.2030(2) 0.0628(13) Uani d . 1 . .
    N N1 0.3133(5) 0.5755(4) 0.2929(2) 0.0443(12) Uani d . 1 . .
    N N2 0.1449(5) 0.7137(4) 0.3758(2) 0.0473(13) Uani d . 1 . .
    N N3 0.2933(7) 0.1058(6) 0.1759(3) 0.090(2) Uani d . 1 . .
    N N4 -0.3082(5) 0.6070(5) 0.5023(2) 0.0609(15) Uani d . 1 . .
    N N5 0.6399(5) 0.7194(4) 0.1182(2) 0.0510(13) Uani d . 1 . .
    N N6 0.8132(5) 0.5792(4) 0.2040(2) 0.0480(13) Uani d . 1 . .
    H H6 0.7599 0.5478 0.1979 0.058 Uiso d R 1 . .
    N N7 0.1980(5) 0.5983(5) -0.0011(2) 0.0640(16) Uani d . 1 . .
    N N8 0.7927(6) 0.1075(5) 0.3372(3) 0.0712(17) Uani d . 1 . .
    C C1 0.2550(6) 0.3818(6) 0.2556(3) 0.0525(17) Uani d . 1 . .
    C C2 0.2365(7) 0.2816(6) 0.2369(3) 0.0622(19) Uani d . 1 . .
    H H2A 0.1693 0.2668 0.2536 0.075 Uiso calc R 1 . .
    C C3 0.3138(7) 0.2029(6) 0.1944(3) 0.0635(19) Uani d . 1 . .
    C C4 0.4164(7) 0.2268(6) 0.1695(3) 0.0625(19) Uani d . 1 . .
    H H4A 0.4703 0.1753 0.1408 0.075 Uiso calc R 1 . .
    C C5 0.4356(7) 0.3237(7) 0.1875(3) 0.0614(19) Uani d . 1 . .
    H H5A 0.5033 0.3374 0.1706 0.074 Uiso calc R 1 . .
    C C6 0.3577(6) 0.4057(6) 0.2310(3) 0.0453(15) Uani d . 1 . .
    C C7 0.3832(6) 0.5038(6) 0.2507(3) 0.0476(16) Uani d . 1 . .
    H H7A 0.4505 0.5176 0.2335 0.057 Uiso calc R 1 . .
    C C8 0.3370(6) 0.6713(5) 0.3167(3) 0.0427(15) Uani d . 1 . .
    C C9 0.4376(6) 0.7001(6) 0.2999(3) 0.0509(16) Uani d . 1 . .
    H H9A 0.4946 0.6542 0.2705 0.061 Uiso calc R 1 . .
    C C10 0.4569(6) 0.7951(6) 0.3252(3) 0.0532(17) Uani d . 1 . .
    C C11 0.3742(7) 0.8617(6) 0.3700(3) 0.0580(18) Uani d . 1 . .
    C C12 0.2731(7) 0.8316(6) 0.3877(3) 0.0544(17) Uani d . 1 . .
    H H12A 0.2183 0.8757 0.4182 0.065 Uiso calc R 1 . .
    C C13 0.2515(6) 0.7399(5) 0.3619(3) 0.0458(15) Uani d . 1 . .
    C C14 0.1118(6) 0.7099(6) 0.4310(3) 0.0535(17) Uani d . 1 . .
    H H14A 0.1613 0.7221 0.4609 0.064 Uiso calc R 1 . .
    C C15 0.0009(6) 0.6875(5) 0.4493(3) 0.0462(15) Uani d . 1 . .
    C C16 -0.0255(6) 0.6752(6) 0.5095(3) 0.0548(17) Uani d . 1 . .
    H H16A 0.0279 0.6837 0.5386 0.066 Uiso calc R 1 . .
    C C17 -0.1272(6) 0.6510(6) 0.5281(3) 0.0567(18) Uani d . 1 . .
    H H17A -0.1424 0.6447 0.5691 0.068 Uiso calc R 1 . .
    C C18 -0.2091(6) 0.6355(6) 0.4851(3) 0.0493(16) Uani d . 1 . .
    C C19 -0.1828(6) 0.6490(6) 0.4242(3) 0.0534(17) Uani d . 1 . .
    H H19A -0.2354 0.6397 0.3949 0.064 Uiso calc R 1 . .
    C C20 -0.0815(6) 0.6756(5) 0.4062(3) 0.0466(15) Uani d . 1 . .
    C C22 0.1668(11) 0.0945(8) 0.1939(4) 0.104(3) Uani d . 1 . .
    H H22A 0.0974 0.1747 0.1995 0.124 Uiso calc R 1 . .
    H H22B 0.1417 0.0532 0.1630 0.124 Uiso calc R 1 . .
    C C23 0.1964(13) 0.0245(9) 0.2488(5) 0.142(5) Uani d . 1 . .
    H H23A 0.1192 0.0230 0.2655 0.212 Uiso calc R 1 . .
    H H23B 0.2325 0.0607 0.2769 0.212 Uiso calc R 1 . .
    H H23C 0.2575 -0.0578 0.2413 0.212 Uiso calc R 1 . .
    C C24 0.3764(9) 0.0149(7) 0.1341(4) 0.092(3) Uani d . 1 . .
    H H24A 0.3718 -0.0625 0.1435 0.110 Uiso calc R 1 . .
    H H24B 0.4645 0.0031 0.1407 0.110 Uiso calc R 1 . .
    C C25 0.3448(12) 0.0464(9) 0.0695(5) 0.125(4) Uani d . 1 . .
    H H25A 0.4029 -0.0186 0.0453 0.188 Uiso calc R 1 . .
    H H25B 0.3530 0.1209 0.0590 0.188 Uiso calc R 1 . .
    H H25C 0.2580 0.0575 0.0621 0.188 Uiso calc R 1 . .
    C C26 0.5640(8) 0.8280(8) 0.3018(4) 0.082(2) Uani d . 1 . .
    H H26A 0.6127 0.8353 0.3352 0.124 Uiso calc R 1 . .
    H H26B 0.5273 0.9045 0.2794 0.124 Uiso calc R 1 . .
    H H26C 0.6196 0.7650 0.2760 0.124 Uiso calc R 1 . .
    C C27 0.3887(9) 0.9674(7) 0.3990(4) 0.095(3) Uani d . 1 . .
    H H27A 0.4679 0.9371 0.4213 0.142 Uiso calc R 1 . .
    H H27B 0.3178 1.0071 0.4258 0.142 Uiso calc R 1 . .
    H H27C 0.3895 1.0250 0.3682 0.142 Uiso calc R 1 . .
    C C29 -0.3988(6) 0.6015(8) 0.4570(4) 0.078(2) Uani d . 1 . .
    H H29A -0.4092 0.6620 0.4251 0.094 Uiso calc R 1 . .
    H H29B -0.4821 0.6232 0.4759 0.094 Uiso calc R 1 . .
    C C30 -0.3571(8) 0.4787(9) 0.4297(4) 0.098(3) Uani d . 1 . .
    H H30A -0.4243 0.4790 0.4040 0.148 Uiso calc R 1 . .
    H H30B -0.3398 0.4172 0.4611 0.148 Uiso calc R 1 . .
    H H30C -0.2806 0.4611 0.4063 0.148 Uiso calc R 1 . .
    C C31 -0.3373(7) 0.5918(6) 0.5643(3) 0.065(2) Uani d . 1 . .
    H H31A -0.2573 0.5568 0.5870 0.078 Uiso calc R 1 . .
    H H31B -0.3755 0.5335 0.5667 0.078 Uiso calc R 1 . .
    C C32 -0.4263(9) 0.7071(8) 0.5938(4) 0.102(3) Uani d . 1 . .
    H H32A -0.4430 0.6883 0.6345 0.153 Uiso calc R 1 . .
    H H32B -0.5058 0.7431 0.5717 0.153 Uiso calc R 1 . .
    H H32C -0.3872 0.7638 0.5941 0.153 Uiso calc R 1 . .
    C C33 0.4194(6) 0.6733(6) 0.0906(3) 0.0504(16) Uani d . 1 . .
    C C34 0.3201(6) 0.6427(6) 0.0748(3) 0.0551(17) Uani d . 1 . .
    H H34A 0.2691 0.6304 0.1049 0.066 Uiso calc R 1 . .
    C C35 0.2952(6) 0.6301(6) 0.0143(3) 0.0521(17) Uani d . 1 . .
    C C36 0.3750(7) 0.6504(6) -0.0296(3) 0.0614(19) Uani d . 1 . .
    H H36A 0.3602 0.6441 -0.0702 0.074 Uiso calc R 1 . .
    C C37 0.4733(6) 0.6790(6) -0.0132(3) 0.0570(18) Uani d . 1 . .
    H H37A 0.5245 0.6912 -0.0432 0.068 Uiso calc R 1 . .
    C C38 0.4996(6) 0.6905(5) 0.0467(3) 0.0467(15) Uani d . 1 . .
    C C39 0.6070(6) 0.7153(6) 0.0633(3) 0.0558(17) Uani d . 1 . .
    H H39A 0.6556 0.7292 0.0326 0.067 Uiso calc R 1 . .
    C C40 0.7476(6) 0.7447(6) 0.1312(3) 0.0495(16) Uani d . 1 . .
    C C41 0.7670(7) 0.8394(7) 0.1032(3) 0.068(2) Uani d . 1 . .
    H H41A 0.7097 0.8854 0.0731 0.081 Uiso calc R 1 . .
    C C42 0.8680(8) 0.8700(7) 0.1176(4) 0.067(2) Uani d . 1 . .
    C C43 0.9524(7) 0.8001(7) 0.1628(4) 0.066(2) Uani d . 1 . .
    C C44 0.9355(6) 0.7039(6) 0.1913(3) 0.0554(17) Uani d . 1 . .
    H H44A 0.9940 0.6567 0.2208 0.066 Uiso calc R 1 . .
    C C45 0.8327(6) 0.6764(6) 0.1768(3) 0.0481(16) Uani d . 1 . .
    C C46 0.8779(6) 0.5096(6) 0.2494(3) 0.0466(15) Uani d . 1 . .
    H H46A 0.9423 0.5257 0.2671 0.056 Uiso calc R 1 . .
    C C47 0.8537(5) 0.4122(6) 0.2719(3) 0.0437(15) Uani d . 1 . .
    C C48 0.9273(6) 0.3351(6) 0.3189(3) 0.0546(17) Uani d . 1 . .
    H H48A 0.9916 0.3523 0.3360 0.065 Uiso calc R 1 . .
    C C49 0.9098(7) 0.2369(6) 0.3407(3) 0.0614(19) Uani d . 1 . .
    H H49A 0.9620 0.1887 0.3719 0.074 Uiso calc R 1 . .
    C C50 0.8121(6) 0.2061(6) 0.3164(3) 0.0522(16) Uani d . 1 . .
    C C51 0.7368(6) 0.2830(6) 0.2700(3) 0.0536(17) Uani d . 1 . .
    H H51A 0.6723 0.2655 0.2533 0.064 Uiso calc R 1 . .
    C C52 0.7536(6) 0.3841(6) 0.2475(3) 0.0466(15) Uani d . 1 . .
    C C54 0.1720(7) 0.5812(6) -0.0635(3) 0.066(2) Uani d . 1 . .
    H H54A 0.1355 0.5216 -0.0643 0.079 Uiso calc R 1 . .
    H H54B 0.2525 0.5484 -0.0855 0.079 Uiso calc R 1 . .
    C C55 0.0812(9) 0.6977(8) -0.0946(4) 0.101(3) Uani d . 1 . .
    H H55A 0.0584 0.6796 -0.1334 0.151 Uiso calc R 1 . .
    H H55B 0.1223 0.7526 -0.0996 0.151 Uiso calc R 1 . .
    H H55C 0.0050 0.7356 -0.0707 0.151 Uiso calc R 1 . .
    C C56 0.1057(7) 0.5896(8) 0.0441(4) 0.076(2) Uani d . 1 . .
    H H56A 0.0239 0.6093 0.0242 0.091 Uiso calc R 1 . .
    H H56B 0.0916 0.6504 0.0744 0.091 Uiso calc R 1 . .
    C C57 0.1492(8) 0.4652(9) 0.0751(4) 0.094(3) Uani d . 1 . .
    H H57A 0.0862 0.4668 0.1044 0.140 Uiso calc R 1 . .
    H H57B 0.2302 0.4446 0.0948 0.140 Uiso calc R 1 . .
    H H57C 0.1589 0.4049 0.0457 0.140 Uiso calc R 1 . .
    C C58 0.8813(11) 0.9777(8) 0.0858(5) 0.120(4) Uani d . 1 . .
    H H58A 0.8859 1.0326 0.1153 0.180 Uiso calc R 1 . .
    H H58B 0.8080 1.0202 0.0601 0.180 Uiso calc R 1 . .
    H H58C 0.9583 0.9484 0.0620 0.180 Uiso calc R 1 . .
    C C59 1.0633(8) 0.8279(8) 0.1837(4) 0.091(3) Uani d . 1 . .
    H H59A 1.1080 0.8407 0.1492 0.137 Uiso calc R 1 . .
    H H59B 1.1216 0.7601 0.2079 0.137 Uiso calc R 1 . .
    H H59C 1.0302 0.9003 0.2072 0.137 Uiso calc R 1 . .
    C C61 0.8788(9) 0.0184(7) 0.3812(4) 0.085(3) Uani d . 1 . .
    H H61A 0.9642 0.0163 0.3772 0.102 Uiso calc R 1 . .
    H H61B 0.8849 -0.0624 0.3726 0.102 Uiso calc R 1 . .
    C C62 0.8333(11) 0.0484(9) 0.4446(4) 0.123(4) Uani d . 1 . .
    H H62A 0.8955 -0.0087 0.4720 0.184 Uiso calc R 1 . .
    H H62B 0.7524 0.0432 0.4498 0.184 Uiso calc R 1 . .
    H H62C 0.8228 0.1300 0.4527 0.184 Uiso calc R 1 . .
    C C63 0.6915(8) 0.0789(7) 0.3124(3) 0.076(2) Uani d . 1 . .
    H H63A 0.6165 0.1544 0.3032 0.092 Uiso calc R 1 . .
    H H63B 0.6666 0.0321 0.3421 0.092 Uiso calc R 1 . .
    C C64 0.7357(11) 0.0071(8) 0.2564(4) 0.110(3) Uani d . 1 . .
    H H64A 0.6669 -0.0090 0.2404 0.165 Uiso calc R 1 . .
    H H64B 0.8079 -0.0691 0.2658 0.165 Uiso calc R 1 . .
    H H64C 0.7609 0.0532 0.2270 0.165 Uiso calc R 1 . .
loop_
    _atom_site_aniso_label
    _atom_site_aniso_U_11
    _atom_site_aniso_U_22
    _atom_site_aniso_U_33
    _atom_site_aniso_U_12
    _atom_site_aniso_U_13
    _atom_site_aniso_U_23
    O1 0.055(3) 0.077(3) 0.085(4) -0.041(3) 0.024(3) -0.035(3)
    O2 0.059(3) 0.087(3) 0.051(3) -0.041(3) 0.000(2) -0.004(2)
    O3 0.061(3) 0.091(4) 0.056(3) -0.042(3) -0.002(2) -0.009(3)
    O4 0.051(3) 0.076(3) 0.069(3) -0.035(3) -0.020(2) 0.018(3)
    N1 0.045(3) 0.049(3) 0.045(3) -0.025(3) 0.002(2) -0.009(3)
    N2 0.047(3) 0.048(3) 0.052(3) -0.025(3) 0.005(3) -0.011(3)
    N3 0.100(6) 0.078(5) 0.116(6) -0.058(4) 0.027(4) -0.043(4)
    N4 0.043(3) 0.083(4) 0.061(4) -0.031(3) 0.001(3) 0.008(3)
    N5 0.044(3) 0.046(3) 0.067(4) -0.022(3) 0.000(3) -0.003(3)
    N6 0.048(3) 0.045(3) 0.059(4) -0.028(3) 0.001(3) -0.007(3)
    N7 0.049(3) 0.084(4) 0.060(4) -0.028(3) -0.004(3) -0.015(3)
    N8 0.080(4) 0.049(4) 0.094(5) -0.037(3) 0.000(4) 0.007(3)
    C1 0.047(4) 0.053(4) 0.060(4) -0.023(3) 0.005(3) -0.018(3)
    C2 0.066(5) 0.058(5) 0.075(5) -0.039(4) 0.018(4) -0.018(4)
    C3 0.066(5) 0.055(4) 0.078(5) -0.033(4) 0.001(4) -0.016(4)
    C4 0.054(4) 0.065(5) 0.066(5) -0.021(4) 0.012(4) -0.025(4)
    C5 0.052(4) 0.077(5) 0.062(5) -0.033(4) 0.013(4) -0.019(4)
    C6 0.036(3) 0.052(4) 0.049(4) -0.020(3) 0.001(3) -0.006(3)
    C7 0.047(4) 0.058(4) 0.047(4) -0.030(3) -0.003(3) 0.002(3)
    C8 0.041(4) 0.043(4) 0.052(4) -0.025(3) -0.004(3) 0.002(3)
    C9 0.050(4) 0.047(4) 0.065(4) -0.030(3) 0.002(3) -0.004(3)
    C10 0.049(4) 0.058(4) 0.063(4) -0.034(3) -0.003(3) 0.004(4)
    C11 0.070(5) 0.049(4) 0.069(5) -0.038(4) -0.011(4) -0.001(4)
    C12 0.066(5) 0.046(4) 0.060(4) -0.032(4) 0.008(3) -0.007(3)
    C13 0.047(4) 0.043(4) 0.054(4) -0.025(3) -0.007(3) -0.001(3)
    C14 0.041(4) 0.047(4) 0.069(5) -0.015(3) -0.010(3) 0.000(3)
    C15 0.041(4) 0.042(4) 0.053(4) -0.015(3) 0.000(3) -0.007(3)
    C16 0.054(4) 0.061(4) 0.053(4) -0.028(4) -0.005(3) -0.004(3)
    C17 0.057(4) 0.067(5) 0.050(4) -0.029(4) 0.006(3) -0.005(3)
    C18 0.042(4) 0.048(4) 0.054(4) -0.016(3) 0.003(3) 0.003(3)
    C19 0.042(4) 0.060(4) 0.062(5) -0.025(3) -0.005(3) -0.001(3)
    C20 0.043(4) 0.050(4) 0.045(4) -0.017(3) 0.003(3) -0.006(3)
    C22 0.173(11) 0.065(6) 0.081(6) -0.057(6) -0.044(7) 0.002(5)
    C23 0.198(13) 0.096(8) 0.131(10) -0.062(8) -0.073(9) 0.011(7)
    C24 0.117(8) 0.057(5) 0.106(7) -0.040(5) 0.003(6) -0.027(5)
    C25 0.164(11) 0.097(8) 0.109(9) -0.047(7) -0.002(8) -0.022(6)
    C26 0.073(5) 0.088(6) 0.113(7) -0.060(5) 0.005(5) -0.012(5)
    C27 0.111(7) 0.080(6) 0.122(7) -0.069(6) 0.006(6) -0.024(5)
    C29 0.033(4) 0.120(7) 0.081(6) -0.033(4) -0.005(4) 0.023(5)
    C30 0.075(6) 0.134(9) 0.110(7) -0.066(6) -0.003(5) -0.018(6)
    C31 0.056(4) 0.063(5) 0.070(5) -0.018(4) 0.018(4) -0.002(4)
    C32 0.084(6) 0.089(7) 0.111(7) -0.015(5) 0.027(5) -0.011(5)
    C33 0.045(4) 0.054(4) 0.049(4) -0.016(3) -0.004(3) -0.008(3)
    C34 0.045(4) 0.063(4) 0.057(4) -0.022(3) 0.007(3) -0.009(3)
    C35 0.043(4) 0.053(4) 0.057(4) -0.017(3) -0.006(3) -0.005(3)
    C36 0.059(5) 0.070(5) 0.052(4) -0.024(4) -0.008(4) -0.003(4)
    C37 0.051(4) 0.065(5) 0.053(4) -0.022(4) -0.001(3) 0.006(3)
    C38 0.042(4) 0.038(4) 0.057(4) -0.014(3) -0.003(3) -0.002(3)
    C39 0.058(4) 0.048(4) 0.058(5) -0.020(3) 0.002(4) -0.004(3)
    C40 0.052(4) 0.043(4) 0.059(4) -0.026(3) 0.008(3) -0.013(3)
    C41 0.071(5) 0.061(5) 0.078(5) -0.034(4) 0.008(4) -0.002(4)
    C42 0.082(6) 0.060(5) 0.080(5) -0.050(4) 0.011(4) -0.008(4)
    C43 0.066(5) 0.052(4) 0.097(6) -0.041(4) 0.015(4) -0.021(4)
    C44 0.055(4) 0.057(4) 0.062(4) -0.030(4) 0.007(3) -0.015(3)
    C45 0.042(4) 0.043(4) 0.067(4) -0.026(3) 0.007(3) -0.009(3)
    C46 0.044(4) 0.054(4) 0.050(4) -0.028(3) -0.002(3) -0.009(3)
    C47 0.030(3) 0.051(4) 0.052(4) -0.020(3) -0.001(3) -0.007(3)
    C48 0.051(4) 0.066(5) 0.055(4) -0.031(4) -0.008(3) -0.007(4)
    C49 0.054(4) 0.060(5) 0.072(5) -0.027(4) -0.009(4) 0.004(4)
    C50 0.052(4) 0.051(4) 0.057(4) -0.025(3) 0.007(3) -0.006(3)
    C51 0.047(4) 0.048(4) 0.068(5) -0.022(3) -0.010(3) 0.002(3)
    C52 0.038(4) 0.051(4) 0.050(4) -0.018(3) -0.001(3) -0.002(3)
    C54 0.057(4) 0.070(5) 0.063(5) -0.017(4) -0.019(4) -0.007(4)
    C55 0.095(7) 0.083(6) 0.101(7) -0.014(5) -0.031(5) 0.012(5)
    C56 0.040(4) 0.105(7) 0.086(6) -0.031(4) 0.003(4) -0.028(5)
    C57 0.072(6) 0.120(8) 0.096(7) -0.048(6) 0.005(5) -0.005(6)
    C58 0.144(10) 0.081(7) 0.164(10) -0.076(7) 0.006(8) 0.011(6)
    C59 0.082(6) 0.087(6) 0.134(8) -0.064(5) 0.011(5) -0.024(5)
    C61 0.102(7) 0.052(5) 0.100(7) -0.030(5) -0.008(5) 0.009(5)
    C62 0.163(11) 0.105(8) 0.085(7) -0.043(7) -0.029(7) 0.021(6)
    C63 0.111(7) 0.074(5) 0.072(5) -0.066(5) 0.024(5) -0.009(4)
    C64 0.153(10) 0.084(6) 0.108(8) -0.062(7) 0.038(7) -0.030(6)
_geom_special_details
;
 All esds (except the esd in the dihedral angle between two l.s. planes)
 are estimated using the full covariance matrix.  The cell esds are taken
 into account individually in the estimation of esds in distances, angles
 and torsion angles; correlations between esds in cell parameters are only
 used when they are defined by crystal symmetry.  An approximate (isotropic)
 treatment of cell esds is used for estimating esds involving l.s. planes.
;
loop_
    _geom_bond_atom_site_label_1
    _geom_bond_atom_site_label_2
    _geom_bond_site_symmetry_2
    _geom_bond_distance
    _geom_bond_publ_flag
    O1 C1 . 1.326(7) ?
    O1 H1 . 0.9059 ?
    O2 C20 . 1.346(7) ?
    O2 H2 . 0.9029 ?
    O3 C33 . 1.361(7) ?
    O3 H3 . 0.8998 ?
    O4 C52 . 1.319(7) ?
    N1 C7 . 1.309(7) ?
    N1 C8 . 1.407(7) ?
    N2 C14 . 1.283(8) ?
    N2 C13 . 1.411(7) ?
    N3 C3 . 1.359(8) ?
    N3 C24 . 1.459(10) ?
    N3 C22 . 1.556(12) ?
    N4 C18 . 1.363(8) ?
    N4 C31 . 1.435(8) ?
    N4 C29 . 1.475(9) ?
    N5 C39 . 1.287(8) ?
    N5 C40 . 1.423(8) ?
    N6 C46 . 1.307(7) ?
    N6 C45 . 1.397(7) ?
    N6 H6 . 0.8542 ?
    N7 C35 . 1.368(8) ?
    N7 C54 . 1.455(8) ?
    N7 C56 . 1.481(9) ?
    N8 C50 . 1.362(8) ?
    N8 C63 . 1.458(9) ?
    N8 C61 . 1.463(10) ?
    C1 C2 . 1.384(8) ?
    C1 C6 . 1.422(8) ?
    C2 C3 . 1.379(9) ?
    C2 H2A . 0.9300 ?
    C3 C4 . 1.422(9) ?
    C4 C5 . 1.346(9) ?
    C4 H4A . 0.9300 ?
    C5 C6 . 1.413(8) ?
    C5 H5A . 0.9300 ?
    C6 C7 . 1.410(8) ?
    C7 H7A . 0.9300 ?
    C8 C9 . 1.379(8) ?
    C8 C13 . 1.413(8) ?
    C9 C10 . 1.385(8) ?
    C9 H9A . 0.9300 ?
    C10 C11 . 1.385(9) ?
    C10 C26 . 1.519(9) ?
    C11 C12 . 1.398(9) ?
    C11 C27 . 1.511(9) ?
    C12 C13 . 1.369(8) ?
    C12 H12A . 0.9300 ?
    C14 C15 . 1.455(9) ?
    C14 H14A . 0.9300 ?
    C15 C16 . 1.382(8) ?
    C15 C20 . 1.402(8) ?
    C16 C17 . 1.369(9) ?
    C16 H16A . 0.9300 ?
    C17 C18 . 1.412(9) ?
    C17 H17A . 0.9300 ?
    C18 C19 . 1.400(9) ?
    C19 C20 . 1.378(8) ?
    C19 H19A . 0.9300 ?
    C22 C23 . 1.420(12) ?
    C22 H22A . 0.9700 ?
    C22 H22B . 0.9700 ?
    C23 H23A . 0.9600 ?
    C23 H23B . 0.9600 ?
    C23 H23C . 0.9600 ?
    C24 C25 . 1.480(12) ?
    C24 H24A . 0.9700 ?
    C24 H24B . 0.9700 ?
    C25 H25A . 0.9600 ?
    C25 H25B . 0.9600 ?
    C25 H25C . 0.9600 ?
    C26 H26A . 0.9600 ?
    C26 H26B . 0.9600 ?
    C26 H26C . 0.9600 ?
    C27 H27A . 0.9600 ?
    C27 H27B . 0.9600 ?
    C27 H27C . 0.9600 ?
    C29 C30 . 1.495(11) ?
    C29 H29A . 0.9700 ?
    C29 H29B . 0.9700 ?
    C30 H30A . 0.9600 ?
    C30 H30B . 0.9600 ?
    C30 H30C . 0.9600 ?
    C31 C32 . 1.498(10) ?
    C31 H31A . 0.9700 ?
    C31 H31B . 0.9700 ?
    C32 H32A . 0.9600 ?
    C32 H32B . 0.9600 ?
    C32 H32C . 0.9600 ?
    C33 C34 . 1.384(9) ?
    C33 C38 . 1.401(9) ?
    C34 C35 . 1.401(9) ?
    C34 H34A . 0.9300 ?
    C35 C36 . 1.411(9) ?
    C36 C37 . 1.363(9) ?
    C36 H36A . 0.9300 ?
    C37 C38 . 1.388(8) ?
    C37 H37A . 0.9300 ?
    C38 C39 . 1.434(9) ?
    C39 H39A . 0.9300 ?
    C40 C41 . 1.378(9) ?
    C40 C45 . 1.394(9) ?
    C41 C42 . 1.394(10) ?
    C41 H41A . 0.9300 ?
    C42 C43 . 1.390(10) ?
    C42 C58 . 1.517(10) ?
    C43 C44 . 1.384(9) ?
    C43 C59 . 1.521(10) ?
    C44 C45 . 1.393(8) ?
    C44 H44A . 0.9300 ?
    C46 C47 . 1.390(8) ?
    C46 H46A . 0.9300 ?
    C47 C48 . 1.400(8) ?
    C47 C52 . 1.438(8) ?
    C48 C49 . 1.353(9) ?
    C48 H48A . 0.9300 ?
    C49 C50 . 1.432(9) ?
    C49 H49A . 0.9300 ?
    C50 C51 . 1.397(9) ?
    C51 C52 . 1.386(8) ?
    C51 H51A . 0.9300 ?
    C54 C55 . 1.501(10) ?
    C54 H54A . 0.9700 ?
    C54 H54B . 0.9700 ?
    C55 H55A . 0.9600 ?
    C55 H55B . 0.9600 ?
    C55 H55C . 0.9600 ?
    C56 C57 . 1.509(11) ?
    C56 H56A . 0.9700 ?
    C56 H56B . 0.9700 ?
    C57 H57A . 0.9600 ?
    C57 H57B . 0.9600 ?
    C57 H57C . 0.9600 ?
    C58 H58A . 0.9600 ?
    C58 H58B . 0.9600 ?
    C58 H58C . 0.9600 ?
    C59 H59A . 0.9600 ?
    C59 H59B . 0.9600 ?
    C59 H59C . 0.9600 ?
    C61 C62 . 1.495(12) ?
    C61 H61A . 0.9700 ?
    C61 H61B . 0.9700 ?
    C62 H62A . 0.9600 ?
    C62 H62B . 0.9600 ?
    C62 H62C . 0.9600 ?
    C63 C64 . 1.492(10) ?
    C63 H63A . 0.9700 ?
    C63 H63B . 0.9700 ?
    C64 H64A . 0.9600 ?
    C64 H64B . 0.9600 ?
    C64 H64C . 0.9600 ?
loop_
    _geom_angle_atom_site_label_1
    _geom_angle_atom_site_label_2
    _geom_angle_atom_site_label_3
    _geom_angle_site_symmetry_1
    _geom_angle_site_symmetry_3
    _geom_angle
    _geom_angle_publ_flag
    C1 O1 H1 . . 99.1 ?
    C20 O2 H2 . . 107.2 ?
    C33 O3 H3 . . 111.0 ?
    C7 N1 C8 . . 123.9(5) ?
    C14 N2 C13 . . 119.7(5) ?
    C3 N3 C24 . . 124.4(7) ?
    C3 N3 C22 . . 119.8(7) ?
    C24 N3 C22 . . 115.5(6) ?
    C18 N4 C31 . . 122.9(6) ?
    C18 N4 C29 . . 120.4(6) ?
    C31 N4 C29 . . 116.5(6) ?
    C39 N5 C40 . . 120.7(6) ?
    C46 N6 C45 . . 126.5(5) ?
    C46 N6 H6 . . 99.8 ?
    C45 N6 H6 . . 133.7 ?
    C35 N7 C54 . . 122.2(6) ?
    C35 N7 C56 . . 121.9(6) ?
    C54 N7 C56 . . 115.7(6) ?
    C50 N8 C63 . . 121.2(6) ?
    C50 N8 C61 . . 122.3(6) ?
    C63 N8 C61 . . 116.2(6) ?
    O1 C1 C2 . . 119.1(6) ?
    O1 C1 C6 . . 121.1(5) ?
    C2 C1 C6 . . 119.8(6) ?
    C3 C2 C1 . . 122.5(6) ?
    C3 C2 H2A . . 118.7 ?
    C1 C2 H2A . . 118.7 ?
    N3 C3 C2 . . 121.8(7) ?
    N3 C3 C4 . . 120.4(7) ?
    C2 C3 C4 . . 117.9(6) ?
    C5 C4 C3 . . 120.2(6) ?
    C5 C4 H4A . . 119.9 ?
    C3 C4 H4A . . 119.9 ?
    C4 C5 C6 . . 123.0(6) ?
    C4 C5 H5A . . 118.5 ?
    C6 C5 H5A . . 118.5 ?
    C7 C6 C5 . . 121.8(6) ?
    C7 C6 C1 . . 121.5(6) ?
    C5 C6 C1 . . 116.6(6) ?
    N1 C7 C6 . . 120.9(6) ?
    N1 C7 H7A . . 119.5 ?
    C6 C7 H7A . . 119.5 ?
    C9 C8 N1 . . 124.8(6) ?
    C9 C8 C13 . . 118.8(5) ?
    N1 C8 C13 . . 116.3(5) ?
    C8 C9 C10 . . 122.4(6) ?
    C8 C9 H9A . . 118.8 ?
    C10 C9 H9A . . 118.8 ?
    C9 C10 C11 . . 119.0(6) ?
    C9 C10 C26 . . 119.9(6) ?
    C11 C10 C26 . . 121.0(6) ?
    C10 C11 C12 . . 118.7(6) ?
    C10 C11 C27 . . 121.7(7) ?
    C12 C11 C27 . . 119.5(7) ?
    C13 C12 C11 . . 122.6(6) ?
    C13 C12 H12A . . 118.7 ?
    C11 C12 H12A . . 118.7 ?
    C12 C13 N2 . . 123.7(6) ?
    C12 C13 C8 . . 118.4(6) ?
    N2 C13 C8 . . 117.8(5) ?
    N2 C14 C15 . . 123.4(6) ?
    N2 C14 H14A . . 118.3 ?
    C15 C14 H14A . . 118.3 ?
    C16 C15 C20 . . 117.9(6) ?
    C16 C15 C14 . . 121.3(6) ?
    C20 C15 C14 . . 120.8(6) ?
    C17 C16 C15 . . 122.6(6) ?
    C17 C16 H16A . . 118.7 ?
    C15 C16 H16A . . 118.7 ?
    C16 C17 C18 . . 120.2(6) ?
    C16 C17 H17A . . 119.9 ?
    C18 C17 H17A . . 119.9 ?
    N4 C18 C19 . . 121.5(6) ?
    N4 C18 C17 . . 121.4(6) ?
    C19 C18 C17 . . 117.1(6) ?
    C20 C19 C18 . . 122.1(6) ?
    C20 C19 H19A . . 119.0 ?
    C18 C19 H19A . . 119.0 ?
    O2 C20 C19 . . 118.6(5) ?
    O2 C20 C15 . . 121.3(6) ?
    C19 C20 C15 . . 120.1(6) ?
    C23 C22 N3 . . 104.9(9) ?
    C23 C22 H22A . . 110.8 ?
    N3 C22 H22A . . 110.8 ?
    C23 C22 H22B . . 110.8 ?
    N3 C22 H22B . . 110.8 ?
    H22A C22 H22B . . 108.8 ?
    C22 C23 H23A . . 109.5 ?
    C22 C23 H23B . . 109.5 ?
    H23A C23 H23B . . 109.5 ?
    C22 C23 H23C . . 109.5 ?
    H23A C23 H23C . . 109.5 ?
    H23B C23 H23C . . 109.5 ?
    N3 C24 C25 . . 115.0(8) ?
    N3 C24 H24A . . 108.5 ?
    C25 C24 H24A . . 108.5 ?
    N3 C24 H24B . . 108.5 ?
    C25 C24 H24B . . 108.5 ?
    H24A C24 H24B . . 107.5 ?
    C24 C25 H25A . . 109.5 ?
    C24 C25 H25B . . 109.5 ?
    H25A C25 H25B . . 109.5 ?
    C24 C25 H25C . . 109.5 ?
    H25A C25 H25C . . 109.5 ?
    H25B C25 H25C . . 109.5 ?
    C10 C26 H26A . . 109.5 ?
    C10 C26 H26B . . 109.5 ?
    H26A C26 H26B . . 109.5 ?
    C10 C26 H26C . . 109.5 ?
    H26A C26 H26C . . 109.5 ?
    H26B C26 H26C . . 109.5 ?
    C11 C27 H27A . . 109.5 ?
    C11 C27 H27B . . 109.5 ?
    H27A C27 H27B . . 109.5 ?
    C11 C27 H27C . . 109.5 ?
    H27A C27 H27C . . 109.5 ?
    H27B C27 H27C . . 109.5 ?
    N4 C29 C30 . . 113.8(6) ?
    N4 C29 H29A . . 108.8 ?
    C30 C29 H29A . . 108.8 ?
    N4 C29 H29B . . 108.8 ?
    C30 C29 H29B . . 108.8 ?
    H29A C29 H29B . . 107.7 ?
    C29 C30 H30A . . 109.5 ?
    C29 C30 H30B . . 109.5 ?
    H30A C30 H30B . . 109.5 ?
    C29 C30 H30C . . 109.5 ?
    H30A C30 H30C . . 109.5 ?
    H30B C30 H30C . . 109.5 ?
    N4 C31 C32 . . 114.9(6) ?
    N4 C31 H31A . . 108.5 ?
    C32 C31 H31A . . 108.5 ?
    N4 C31 H31B . . 108.5 ?
    C32 C31 H31B . . 108.5 ?
    H31A C31 H31B . . 107.5 ?
    C31 C32 H32A . . 109.5 ?
    C31 C32 H32B . . 109.5 ?
    H32A C32 H32B . . 109.5 ?
    C31 C32 H32C . . 109.5 ?
    H32A C32 H32C . . 109.5 ?
    H32B C32 H32C . . 109.5 ?
    O3 C33 C34 . . 117.0(6) ?
    O3 C33 C38 . . 121.9(6) ?
    C34 C33 C38 . . 121.0(6) ?
    C33 C34 C35 . . 121.1(6) ?
    C33 C34 H34A . . 119.4 ?
    C35 C34 H34A . . 119.4 ?
    N7 C35 C34 . . 121.0(6) ?
    N7 C35 C36 . . 121.8(6) ?
    C34 C35 C36 . . 117.2(6) ?
    C37 C36 C35 . . 121.0(6) ?
    C37 C36 H36A . . 119.5 ?
    C35 C36 H36A . . 119.5 ?
    C36 C37 C38 . . 122.3(6) ?
    C36 C37 H37A . . 118.9 ?
    C38 C37 H37A . . 118.9 ?
    C37 C38 C33 . . 117.4(6) ?
    C37 C38 C39 . . 121.6(6) ?
    C33 C38 C39 . . 121.0(6) ?
    N5 C39 C38 . . 123.9(6) ?
    N5 C39 H39A . . 118.1 ?
    C38 C39 H39A . . 118.1 ?
    C41 C40 C45 . . 118.3(6) ?
    C41 C40 N5 . . 122.6(6) ?
    C45 C40 N5 . . 119.0(6) ?
    C40 C41 C42 . . 123.5(7) ?
    C40 C41 H41A . . 118.2 ?
    C42 C41 H41A . . 118.2 ?
    C43 C42 C41 . . 117.2(7) ?
    C43 C42 C58 . . 122.2(7) ?
    C41 C42 C58 . . 120.5(8) ?
    C44 C43 C42 . . 120.3(6) ?
    C44 C43 C59 . . 117.8(8) ?
    C42 C43 C59 . . 121.8(7) ?
    C43 C44 C45 . . 121.3(7) ?
    C43 C44 H44A . . 119.4 ?
    C45 C44 H44A . . 119.4 ?
    C44 C45 C40 . . 119.2(6) ?
    C44 C45 N6 . . 123.0(6) ?
    C40 C45 N6 . . 117.7(5) ?
    N6 C46 C47 . . 122.0(5) ?
    N6 C46 H46A . . 119.0 ?
    C47 C46 H46A . . 119.0 ?
    C46 C47 C48 . . 121.5(5) ?
    C46 C47 C52 . . 121.8(6) ?
    C48 C47 C52 . . 116.7(6) ?
    C49 C48 C47 . . 123.3(6) ?
    C49 C48 H48A . . 118.3 ?
    C47 C48 H48A . . 118.3 ?
    C48 C49 C50 . . 120.9(6) ?
    C48 C49 H49A . . 119.5 ?
    C50 C49 H49A . . 119.5 ?
    N8 C50 C51 . . 121.3(6) ?
    N8 C50 C49 . . 122.2(6) ?
    C51 C50 C49 . . 116.5(6) ?
    C52 C51 C50 . . 123.0(6) ?
    C52 C51 H51A . . 118.5 ?
    C50 C51 H51A . . 118.5 ?
    O4 C52 C51 . . 120.3(6) ?
    O4 C52 C47 . . 120.1(6) ?
    C51 C52 C47 . . 119.6(6) ?
    N7 C54 C55 . . 113.0(6) ?
    N7 C54 H54A . . 109.0 ?
    C55 C54 H54A . . 109.0 ?
    N7 C54 H54B . . 109.0 ?
    C55 C54 H54B . . 109.0 ?
    H54A C54 H54B . . 107.8 ?
    C54 C55 H55A . . 109.5 ?
    C54 C55 H55B . . 109.5 ?
    H55A C55 H55B . . 109.5 ?
    C54 C55 H55C . . 109.5 ?
    H55A C55 H55C . . 109.5 ?
    H55B C55 H55C . . 109.5 ?
    N7 C56 C57 . . 114.0(6) ?
    N7 C56 H56A . . 108.8 ?
    C57 C56 H56A . . 108.8 ?
    N7 C56 H56B . . 108.8 ?
    C57 C56 H56B . . 108.8 ?
    H56A C56 H56B . . 107.7 ?
    C56 C57 H57A . . 109.5 ?
    C56 C57 H57B . . 109.5 ?
    H57A C57 H57B . . 109.5 ?
    C56 C57 H57C . . 109.5 ?
    H57A C57 H57C . . 109.5 ?
    H57B C57 H57C . . 109.5 ?
    C42 C58 H58A . . 109.5 ?
    C42 C58 H58B . . 109.5 ?
    H58A C58 H58B . . 109.5 ?
    C42 C58 H58C . . 109.5 ?
    H58A C58 H58C . . 109.5 ?
    H58B C58 H58C . . 109.5 ?
    C43 C59 H59A . . 109.5 ?
    C43 C59 H59B . . 109.5 ?
    H59A C59 H59B . . 109.5 ?
    C43 C59 H59C . . 109.5 ?
    H59A C59 H59C . . 109.5 ?
    H59B C59 H59C . . 109.5 ?
    N8 C61 C62 . . 112.3(7) ?
    N8 C61 H61A . . 109.1 ?
    C62 C61 H61A . . 109.1 ?
    N8 C61 H61B . . 109.1 ?
    C62 C61 H61B . . 109.1 ?
    H61A C61 H61B . . 107.9 ?
    C61 C62 H62A . . 109.5 ?
    C61 C62 H62B . . 109.5 ?
    H62A C62 H62B . . 109.5 ?
    C61 C62 H62C . . 109.5 ?
    H62A C62 H62C . . 109.5 ?
    H62B C62 H62C . . 109.5 ?
    N8 C63 C64 . . 111.0(7) ?
    N8 C63 H63A . . 109.4 ?
    C64 C63 H63A . . 109.4 ?
    N8 C63 H63B . . 109.4 ?
    C64 C63 H63B . . 109.4 ?
    H63A C63 H63B . . 108.0 ?
    C63 C64 H64A . . 109.5 ?
    C63 C64 H64B . . 109.5 ?
    H64A C64 H64B . . 109.5 ?
    C63 C64 H64C . . 109.5 ?
    H64A C64 H64C . . 109.5 ?
    H64B C64 H64C . . 109.5 ?
loop_
    _geom_torsion_atom_site_label_1
    _geom_torsion_atom_site_label_2
    _geom_torsion_atom_site_label_3
    _geom_torsion_atom_site_label_4
    _geom_torsion_site_symmetry_1
    _geom_torsion_site_symmetry_2
    _geom_torsion_site_symmetry_3
    _geom_torsion_site_symmetry_4
    _geom_torsion
    _geom_torsion_publ_flag
    O1 C1 C2 C3 . . . . -179.7(7) ?
    C6 C1 C2 C3 . . . . -0.5(11) ?
    C24 N3 C3 C2 . . . . -175.9(8) ?
    C22 N3 C3 C2 . . . . 11.0(12) ?
    C24 N3 C3 C4 . . . . 4.8(13) ?
    C22 N3 C3 C4 . . . . -168.4(7) ?
    C1 C2 C3 N3 . . . . -179.1(7) ?
    C1 C2 C3 C4 . . . . 0.3(11) ?
    N3 C3 C4 C5 . . . . 179.3(7) ?
    C2 C3 C4 C5 . . . . -0.1(11) ?
    C3 C4 C5 C6 . . . . 0.0(11) ?
    C4 C5 C6 C7 . . . . 177.5(6) ?
    C4 C5 C6 C1 . . . . -0.3(10) ?
    O1 C1 C6 C7 . . . . 1.9(10) ?
    C2 C1 C6 C7 . . . . -177.3(6) ?
    O1 C1 C6 C5 . . . . 179.6(6) ?
    C2 C1 C6 C5 . . . . 0.5(9) ?
    C8 N1 C7 C6 . . . . 176.9(5) ?
    C5 C6 C7 N1 . . . . -177.0(6) ?
    C1 C6 C7 N1 . . . . 0.6(9) ?
    C7 N1 C8 C9 . . . . -1.5(9) ?
    C7 N1 C8 C13 . . . . 179.8(6) ?
    N1 C8 C9 C10 . . . . -179.5(6) ?
    C13 C8 C9 C10 . . . . -0.9(9) ?
    C8 C9 C10 C11 . . . . 1.7(10) ?
    C8 C9 C10 C26 . . . . -175.8(6) ?
    C9 C10 C11 C12 . . . . -0.8(10) ?
    C26 C10 C11 C12 . . . . 176.7(6) ?
    C9 C10 C11 C27 . . . . -179.2(7) ?
    C26 C10 C11 C27 . . . . -1.8(11) ?
    C10 C11 C12 C13 . . . . -0.9(10) ?
    C27 C11 C12 C13 . . . . 177.6(7) ?
    C11 C12 C13 N2 . . . . -175.2(6) ?
    C11 C12 C13 C8 . . . . 1.7(10) ?
    C14 N2 C13 C12 . . . . -44.7(9) ?
    C14 N2 C13 C8 . . . . 138.4(6) ?
    C9 C8 C13 C12 . . . . -0.8(9) ?
    N1 C8 C13 C12 . . . . 178.0(5) ?
    C9 C8 C13 N2 . . . . 176.3(5) ?
    N1 C8 C13 N2 . . . . -4.9(8) ?
    C13 N2 C14 C15 . . . . 177.9(5) ?
    N2 C14 C15 C16 . . . . 175.1(6) ?
    N2 C14 C15 C20 . . . . -3.7(9) ?
    C20 C15 C16 C17 . . . . 0.6(10) ?
    C14 C15 C16 C17 . . . . -178.3(6) ?
    C15 C16 C17 C18 . . . . 1.0(10) ?
    C31 N4 C18 C19 . . . . 179.6(6) ?
    C29 N4 C18 C19 . . . . -6.1(10) ?
    C31 N4 C18 C17 . . . . 0.6(10) ?
    C29 N4 C18 C17 . . . . 174.9(6) ?
    C16 C17 C18 N4 . . . . 177.6(6) ?
    C16 C17 C18 C19 . . . . -1.5(9) ?
    N4 C18 C19 C20 . . . . -178.8(6) ?
    C17 C18 C19 C20 . . . . 0.3(9) ?
    C18 C19 C20 O2 . . . . -179.7(6) ?
    C18 C19 C20 C15 . . . . 1.4(10) ?
    C16 C15 C20 O2 . . . . 179.3(6) ?
    C14 C15 C20 O2 . . . . -1.8(9) ?
    C16 C15 C20 C19 . . . . -1.8(9) ?
    C14 C15 C20 C19 . . . . 177.1(6) ?
    C3 N3 C22 C23 . . . . -91.3(9) ?
    C24 N3 C22 C23 . . . . 94.9(9) ?
    C3 N3 C24 C25 . . . . -87.8(11) ?
    C22 N3 C24 C25 . . . . 85.7(10) ?
    C18 N4 C29 C30 . . . . 88.3(8) ?
    C31 N4 C29 C30 . . . . -97.1(8) ?
    C18 N4 C31 C32 . . . . 88.0(9) ?
    C29 N4 C31 C32 . . . . -86.5(9) ?
    O3 C33 C34 C35 . . . . -179.8(6) ?
    C38 C33 C34 C35 . . . . -1.1(10) ?
    C54 N7 C35 C34 . . . . -178.3(6) ?
    C56 N7 C35 C34 . . . . 7.1(10) ?
    C54 N7 C35 C36 . . . . 1.1(10) ?
    C56 N7 C35 C36 . . . . -173.5(7) ?
    C33 C34 C35 N7 . . . . 179.1(6) ?
    C33 C34 C35 C36 . . . . -0.3(9) ?
    N7 C35 C36 C37 . . . . -178.4(6) ?
    C34 C35 C36 C37 . . . . 1.1(10) ?
    C35 C36 C37 C38 . . . . -0.5(10) ?
    C36 C37 C38 C33 . . . . -0.9(10) ?
    C36 C37 C38 C39 . . . . 177.2(6) ?
    O3 C33 C38 C37 . . . . -179.7(6) ?
    C34 C33 C38 C37 . . . . 1.7(9) ?
    O3 C33 C38 C39 . . . . 2.2(9) ?
    C34 C33 C38 C39 . . . . -176.4(6) ?
    C40 N5 C39 C38 . . . . -179.9(6) ?
    C37 C38 C39 N5 . . . . -175.6(6) ?
    C33 C38 C39 N5 . . . . 2.4(10) ?
    C39 N5 C40 C41 . . . . 47.0(9) ?
    C39 N5 C40 C45 . . . . -137.3(6) ?
    C45 C40 C41 C42 . . . . 0.6(10) ?
    N5 C40 C41 C42 . . . . 176.4(6) ?
    C40 C41 C42 C43 . . . . 0.0(11) ?
    C40 C41 C42 C58 . . . . -178.5(7) ?
    C41 C42 C43 C44 . . . . 0.4(11) ?
    C58 C42 C43 C44 . . . . 178.9(7) ?
    C41 C42 C43 C59 . . . . -177.9(7) ?
    C58 C42 C43 C59 . . . . 0.6(12) ?
    C42 C43 C44 C45 . . . . -1.5(10) ?
    C59 C43 C44 C45 . . . . 176.9(6) ?
    C43 C44 C45 C40 . . . . 2.1(9) ?
    C43 C44 C45 N6 . . . . 179.2(6) ?
    C41 C40 C45 C44 . . . . -1.6(9) ?
    N5 C40 C45 C44 . . . . -177.6(5) ?
    C41 C40 C45 N6 . . . . -178.8(6) ?
    N5 C40 C45 N6 . . . . 5.2(8) ?
    C46 N6 C45 C44 . . . . 7.0(9) ?
    C46 N6 C45 C40 . . . . -175.9(6) ?
    C45 N6 C46 C47 . . . . -177.8(6) ?
    N6 C46 C47 C48 . . . . 177.3(6) ?
    N6 C46 C47 C52 . . . . -1.5(9) ?
    C46 C47 C48 C49 . . . . -177.6(6) ?
    C52 C47 C48 C49 . . . . 1.3(10) ?
    C47 C48 C49 C50 . . . . -0.3(11) ?
    C63 N8 C50 C51 . . . . -0.8(10) ?
    C61 N8 C50 C51 . . . . 173.3(7) ?
    C63 N8 C50 C49 . . . . 179.1(6) ?
    C61 N8 C50 C49 . . . . -6.7(10) ?
    C48 C49 C50 N8 . . . . 179.6(6) ?
    C48 C49 C50 C51 . . . . -0.4(10) ?
    N8 C50 C51 C52 . . . . -179.9(6) ?
    C49 C50 C51 C52 . . . . 0.1(10) ?
    C50 C51 C52 O4 . . . . 179.0(6) ?
    C50 C51 C52 C47 . . . . 0.9(10) ?
    C46 C47 C52 O4 . . . . -0.8(9) ?
    C48 C47 C52 O4 . . . . -179.7(6) ?
    C46 C47 C52 C51 . . . . 177.4(6) ?
    C48 C47 C52 C51 . . . . -1.5(9) ?
    C35 N7 C54 C55 . . . . -88.1(9) ?
    C56 N7 C54 C55 . . . . 86.8(9) ?
    C35 N7 C56 C57 . . . . -88.4(8) ?
    C54 N7 C56 C57 . . . . 96.7(7) ?
    C50 N8 C61 C62 . . . . 93.5(9) ?
    C63 N8 C61 C62 . . . . -92.1(9) ?
    C50 N8 C63 C64 . . . . 83.9(9) ?
    C61 N8 C63 C64 . . . . -90.6(8) ?
loop_
    _geom_hbond_atom_site_label_D
    _geom_hbond_atom_site_label_H
    _geom_hbond_atom_site_label_A
    _geom_hbond_site_symmetry_A
    _geom_hbond_distance_DH
    _geom_hbond_distance_HA
    _geom_hbond_distance_DA
    _geom_hbond_angle_DHA
    _geom_hbond_publ_flag
    O1 H1 N1 . 0.91 1.68 2.553(7) 160 y
    O2 H2 N2 . 0.90 1.79 2.613(8) 150 y
    O3 H3 N5 . 0.90 1.85 2.627(8) 143 y
    N6 H6 O4 . 0.85 1.74 2.562(7) 162 y
    C7 H7A O4 . 0.93 2.50 3.360(9) 153 y
    C46 H46A O1 1_655 0.93 2.54 3.373(9) 149 y
