# Supplementary material for: (Z)-3-Diethyl­amino-6-({2-[(E)-4-(diethyl­amino)-2-hy­droxy­benzyl­idene­amino]-4,5-dimethyl­phen­yl}amino­methyl­idene)cyclo­hexa-2,4-dienone–5,5′-bis­(diethyl­amino)-2,2′-[4,5-dimethyl-o-phenyl­enebis(nitrilo­methyl­idyne)]diphenol
Source: Acta Crystallogr Sect E Struct Rep Online. 2010 Nov 10;66(Pt 12):o3110–1. doi: 10.1107/S1600536810045290 (PMC3011455; doi:10.1107/S1600536810045290)
Supplement: Supplementary file 2 [file e-66-o3110-Isup2.hkl]

# 
# h,k,l, Fc-squared, Fo-squared, sigma(Fo-squared) and status flag 
# 
data_I
_shelx_title ' FK1N_0m in P-1' 
_shelx_refln_list_code          4 
_shelx_F_calc_maximum      198.41 
_exptl_crystal_F_000      1048.00 
_reflns_d_resolution_high  0.8409 
 
loop_ 
 _symmetry_equiv_pos_as_xyz 
 'x, y, z' 
 '-x, -y, -z' 
 
_cell_length_a    11.4430 
_cell_length_b    12.0251 
_cell_length_c    22.1706 
_cell_angle_alpha  88.241 
_cell_angle_beta   89.370 
_cell_angle_gamma  65.207 
 
_shelx_F_squared_multiplier     1.000 
 
loop_ 
 _refln_index_h 
 _refln_index_k 
 _refln_index_l 
 _refln_F_squared_calc 
 _refln_F_squared_meas 
 _refln_F_squared_sigma 
 _refln_observed_status 
   1   0   0        1.17       -1.36      1.36 o 
   2   0   0    10125.49    10814.85    444.11 o 
   3   0   0      128.13      166.64     11.21 o 
   4   0   0     3870.38     3785.79    122.41 o 
   5   0   0        4.25        9.08      5.47 o 
   6   0   0        1.63       -6.62      6.62 o 
   7   0   0        4.77        5.47      7.34 o 
   8   0   0      116.40      116.02     10.85 o 
   9   0   0        0.02       -9.68     11.20 o 
  10   0   0        2.21       -3.33     16.32 o 
  11   0   0        1.42        1.03     12.15 o 
  12   0   0       25.42       20.11     14.95 o 
 -11   1   0        0.79      -11.54     11.54 o 
 -10   1   0        0.11      -10.70     10.70 o 
  -9   1   0        1.28       -6.57      9.94 o 
  -8   1   0      172.76      196.27     14.94 o 
  -7   1   0        0.49       17.41      7.91 o 
  -6   1   0       57.89       97.00     10.90 o 
  -5   1   0        1.07       -3.54      5.32 o 
  -4   1   0      106.45      147.44     11.81 o 
  -3   1   0        6.16       10.32      4.83 o 
  -2   1   0        5.02       -3.43      3.43 o 
  -1   1   0       20.79       22.22      3.43 o 
   1   1   0        0.33       -1.22      1.22 o 
   2   1   0      341.89      350.44     17.56 o 
   3   1   0       24.37       55.84     11.75 o 
   4   1   0     1036.81     1056.41     59.53 o 
   5   1   0        1.36       -3.53      7.16 o 
   6   1   0     3385.88     3603.94    154.56 o 
   7   1   0        0.00       -7.75      7.75 o 
   8   1   0        0.04       -5.49      6.76 o 
   9   1   0        0.09       12.52     10.08 o 
  10   1   0        9.77       -6.26      9.63 o 
  11   1   0        4.80       13.05     10.37 o 
  12   1   0        8.12       15.65     11.80 o 
 -11   2   0       10.22       14.05     14.13 o 
 -10   2   0      127.33      162.83     17.53 o 
  -9   2   0        0.04        2.43     10.91 o 
  -8   2   0        2.29        5.68     11.18 o 
  -7   2   0        0.10       -7.40      8.69 o 
  -6   2   0        4.70        0.55      7.90 o 
  -5   2   0        2.27        3.01      6.54 o 
  -4   2   0      269.02      238.67     15.34 o 
  -3   2   0        2.38        0.48      6.04 o 
  -2   2   0     9711.95     9402.93    251.55 o 
  -1   2   0       61.97       66.15      9.34 o 
   0   2   0     3600.00     3230.93     81.40 o 
   1   2   0       15.84        3.08      1.73 o 
   2   2   0     6264.57     5888.04    148.35 o 
   3   2   0       39.47       43.38     20.11 o 
   4   2   0     5590.92     6380.09    331.68 o 
   5   2   0       10.54       25.01     12.71 o 
   6   2   0     7792.25    10004.54    510.19 o 
   7   2   0        0.90      -16.36     19.30 o 
   8   2   0       58.08       67.55     26.85 o 
   9   2   0        5.61      -10.49     23.49 o 
  10   2   0        9.19       -5.03     26.42 o 
  11   2   0        0.57       -4.09     15.10 o 
  12   2   0       10.23       33.39     11.69 o 
  13   2   0        0.61       -3.64     16.83 o 
 -10   3   0        3.97       53.69     20.64 o 
  -9   3   0       11.58       18.77     14.06 o 
  -8   3   0        3.80        3.46     11.09 o 
  -7   3   0        2.32       -7.29      9.27 o 
  -6   3   0      139.06      131.14     14.25 o 
  -5   3   0       17.94       14.76     12.23 o 
  -4   3   0      179.20      203.04     16.46 o 
  -3   3   0        0.00       -6.76      6.76 o 
  -2   3   0     3211.13     2927.23     87.83 o 
  -1   3   0        0.36       -5.82      5.82 o 
   0   3   0    22633.68    23175.60    575.61 o 
   1   3   0        0.71       -2.65      2.65 o 
   2   3   0       75.68      104.12      7.06 o 
   3   3   0        5.74       23.10      3.17 o 
   4   3   0      522.15      476.73     21.52 o 
   5   3   0       29.60       57.39     11.45 o 
   6   3   0       80.64       91.54     25.39 o 
   7   3   0        0.40       25.17     21.81 o 
   8   3   0        0.02       -1.68     20.97 o 
   9   3   0        1.69       -6.71     23.49 o 
  10   3   0       36.32       44.47     31.88 o 
  11   3   0        1.01       30.62     34.82 o 
  12   3   0        3.23       -2.93     31.88 o 
  13   3   0        2.42      -20.56     31.46 o 
 -10   4   0       33.03       56.38     18.44 o 
  -9   4   0        3.73       15.20     13.68 o 
  -8   4   0       69.74       42.09     13.62 o 
  -7   4   0       17.13       32.05     11.84 o 
  -6   4   0       19.51       25.93     10.88 o 
  -5   4   0        2.09       -8.48      8.48 o 
  -4   4   0       10.01       -2.50     13.26 o 
  -3   4   0       30.05       27.05      9.77 o 
  -2   4   0     1607.87     1505.71     47.72 o 
  -1   4   0        0.01       -6.09      6.09 o 
   0   4   0       95.16       77.59      9.52 o 
   1   4   0        5.87        7.19      3.23 o 
   2   4   0       15.05        8.41      3.01 o 
   3   4   0        2.60       -4.04      4.04 o 
   4   4   0     2561.23     2261.92     58.75 o 
   5   4   0        4.07       -7.28      7.28 o 
   6   4   0     1071.98     1125.30     81.17 o 
   7   4   0        4.77        9.48     16.36 o 
   8   4   0      479.89      521.14     43.86 o 
   9   4   0        0.77      -18.46     18.46 o 
  10   4   0        0.47       -3.36     27.27 o 
  11   4   0        0.19      -13.85     27.27 o 
  12   4   0       14.32      -26.01     28.94 o 
  13   4   0        0.02       -0.42     33.14 o 
  -9   5   0        0.52       -2.26     16.13 o 
  -8   5   0       25.04       23.74     15.66 o 
  -7   5   0        2.80      -12.31     12.31 o 
  -6   5   0      148.52      146.54     16.71 o 
  -5   5   0        0.05        2.27      8.21 o 
  -4   5   0        7.10       29.48     12.66 o 
  -3   5   0       81.78       69.69     14.44 o 
  -2   5   0     3712.67     3349.96    100.87 o 
  -1   5   0        7.55       -8.69      8.69 o 
   0   5   0      494.96      439.62     19.58 o 
   1   5   0        0.00       -3.58      3.58 o 
   2   5   0      260.28      231.94      8.80 o 
   3   5   0        0.18       -3.89      3.89 o 
   4   5   0       20.73       -8.34      8.34 o 
   5   5   0        0.58       -5.99      5.99 o 
   6   5   0      167.27      171.59     13.31 o 
   7   5   0        0.19       16.69     14.07 o 
   8   5   0      114.89      136.86     40.08 o 
   9   5   0        2.02      -15.41     15.41 o 
  10   5   0      259.30      244.75     49.11 o 
  11   5   0        1.62        3.36     32.72 o 
  12   5   0       11.08       28.94     31.88 o 
  13   5   0        0.85      -16.36     34.39 o 
  -8   6   0        1.88      -13.30     13.30 o 
  -7   6   0        0.27        0.73     11.80 o 
  -6   6   0       38.27       26.08     11.00 o 
  -5   6   0        0.41       -9.01      9.01 o 
  -4   6   0        0.47       -1.10      8.13 o 
  -3   6   0        0.60       10.84      8.64 o 
  -2   6   0      609.41      579.45     24.73 o 
  -1   6   0        0.27      154.36     40.27 o 
   0   6   0      827.40      706.31     27.52 o 
   1   6   0        1.08       -5.60      5.60 o 
   2   6   0     6207.33     6025.64    153.98 o 
   3   6   0        8.72        7.50      5.22 o 
   4   6   0      205.37      316.00     25.12 o 
   5   6   0       27.03       35.43     19.86 o 
   6   6   0      106.92      108.56      7.98 o 
   7   6   0        2.75        9.64      8.22 o 
   8   6   0       23.37       48.81     18.20 o 
   9   6   0        0.31      -10.94     16.28 o 
  10   6   0      393.65      332.65     43.88 o 
  11   6   0        0.19      -17.62     33.56 o 
  12   6   0       14.04       15.10     34.82 o 
  13   6   0        0.34       59.57     35.24 o 
  -7   7   0        0.51       -2.01     14.93 o 
  -6   7   0        5.26       18.64     12.60 o 
  -5   7   0        0.83       13.25     11.02 o 
  -4   7   0       42.32       45.22     10.38 o 
  -3   7   0       18.81      106.97     13.38 o 
  -2   7   0      450.37      412.80     21.59 o 
  -1   7   0        0.01       22.63      8.79 o 
   0   7   0      614.59      779.36     32.37 o 
   1   7   0       17.23        7.64      9.13 o 
   2   7   0     2367.38     2269.37     61.36 o 
   3   7   0       14.02       57.69      7.22 o 
   4   7   0        5.72        9.31      7.07 o 
   5   7   0        0.22      215.44     26.51 o 
   6   7   0      256.22      293.41     14.35 o 
   7   7   0        2.06       54.57     19.64 o 
   8   7   0       99.88       80.21      9.27 o 
   9   7   0        0.13       -8.84     11.89 o 
  10   7   0       57.24       54.27     22.36 o 
  11   7   0        1.66       29.37     23.07 o 
  12   7   0       13.26      -14.26     35.65 o 
  13   7   0        0.58        2.10     33.14 o 
  -7   8   0        0.27      -18.60     18.60 o 
  -6   8   0        6.04       34.92     19.13 o 
  -5   8   0        2.27       13.64     17.08 o 
  -4   8   0        9.01       14.67     14.24 o 
  -3   8   0       46.42       43.14     14.76 o 
  -2   8   0     1797.52     1639.75     69.02 o 
  -1   8   0       85.55       94.20     12.10 o 
   0   8   0      292.60      345.11     37.45 o 
   1   8   0        0.50        0.27      8.84 o 
   2   8   0       19.64       27.03      8.28 o 
   3   8   0       16.44       10.79      8.32 o 
   4   8   0      145.68      206.28     14.65 o 
   5   8   0        0.00        4.30      6.54 o 
   6   8   0     1032.42      986.78     31.58 o 
   7   8   0       29.51      211.28     20.89 o 
   8   8   0     3625.19     3602.81    128.79 o 
   9   8   0        9.78       14.61      9.30 o 
  10   8   0        6.83      158.68     31.04 o 
  11   8   0        0.04      -15.10     20.76 o 
  12   8   0       42.07       -2.78     23.23 o 
  13   8   0        0.05       14.26     36.91 o 
  -6   9   0        0.69       -2.97     20.37 o 
  -5   9   0        1.23      -17.31     17.31 o 
  -4   9   0      103.20       81.22     20.94 o 
  -3   9   0       28.00       29.55     18.01 o 
  -2   9   0      394.78      396.95     35.43 o 
  -1   9   0       66.02       69.41     16.49 o 
   0   9   0        7.88       -5.89     15.98 o 
   1   9   0       37.50       33.37     14.79 o 
   2   9   0        7.77        2.43      9.64 o 
   3   9   0       63.94       56.66     10.96 o 
   4   9   0      357.17      424.22     22.06 o 
   5   9   0       19.16       28.02      9.63 o 
   6   9   0     1372.35     1120.37     39.35 o 
   7   9   0      205.21      212.43     18.26 o 
   8   9   0      535.00      603.82     32.96 o 
   9   9   0       16.22       16.87     11.10 o 
  10   9   0        7.61       -6.64      9.99 o 
  11   9   0        1.82       -5.33     11.00 o 
  12   9   0       15.61       47.82     33.98 o 
  13   9   0        0.87       20.56     35.24 o 
  -4  10   0        1.74       68.74     23.04 o 
  -3  10   0       14.64       64.61     21.65 o 
  -2  10   0       69.51       88.82     27.62 o 
  -1  10   0        0.46        4.03     18.01 o 
   0  10   0      251.05      170.49     33.15 o 
   1  10   0        0.23        1.02     12.68 o 
   2  10   0        2.58       23.92     13.44 o 
   3  10   0        1.86       10.65     12.08 o 
   4  10   0       96.50      138.62     22.82 o 
   5  10   0        0.56        0.33     10.24 o 
   6  10   0       31.54       91.83     12.85 o 
   7  10   0        0.15       29.95     13.56 o 
   8  10   0      196.11      219.96     20.81 o 
   9  10   0        0.45        5.03     11.81 o 
  10  10   0       20.21        8.48     15.25 o 
  11  10   0        0.25        9.00     15.28 o 
  12  10   0       68.48      252.56     59.58 o 
  -3  11   0        7.73      118.29     26.89 o 
  -2  11   0      248.22      456.26     41.25 o 
  -1  11   0        1.66       22.23     31.63 o 
   0  11   0       25.03       19.96     18.98 o 
   1  11   0        1.66       20.54     17.92 o 
   2  11   0       47.21       33.07     19.56 o 
   3  11   0        2.98       24.77     14.74 o 
   4  11   0       88.49       87.76     17.40 o 
   5  11   0        0.56      -10.87     14.61 o 
   6  11   0       14.87      -13.60     13.60 o 
   7  11   0        0.71        9.69     16.51 o 
   8  11   0        9.85       10.17     16.49 o 
   9  11   0        0.34       -2.38     14.87 o 
  10  11   0        7.95       13.61     19.40 o 
  11  11   0        0.46        0.26     23.28 o 
  12  11   0       67.86       94.86     24.57 o 
  -1  12   0        0.16       14.24     22.73 o 
   0  12   0        0.96        1.79     21.81 o 
   1  12   0        1.49        2.59     20.38 o 
   2  12   0        0.02        7.18     18.96 o 
   3  12   0        0.40       26.31     24.12 o 
   4  12   0       30.44       28.81     18.34 o 
   5  12   0        0.00      -16.61     16.61 o 
   6  12   0        6.12       18.14     21.63 o 
   7  12   0        0.23        0.33     21.81 o 
   8  12   0        0.01       -9.69     20.24 o 
   9  12   0        0.14        1.27     20.56 o 
  10  12   0        1.70       12.32     21.49 o 
  11  12   0        1.00       15.94     28.53 o 
   1  13   0        3.96       -9.16     23.67 o 
   2  13   0       29.04       30.20     26.22 o 
   3  13   0        0.05       33.78     26.69 o 
   4  13   0       51.13       58.84     26.83 o 
   5  13   0        0.04       27.03     25.03 o 
   6  13   0        1.21      -15.37     22.97 o 
   7  13   0        0.19       -8.47     22.98 o 
   8  13   0        9.80       17.17     24.48 o 
   9  13   0        0.03       -0.36     24.83 o 
  10  13   0        0.08        4.78     24.29 o 
   4  14   0        1.97       24.11     28.66 o 
   5  14   0        0.00        0.42     32.72 o 
   6  14   0        3.42      -36.08     36.08 o 
   7  14   0        0.53        5.59     25.47 o 
   8  14   0        8.91      -10.84     35.03 o 
  -7 -14   1        0.04      -10.07     36.91 o 
  -6 -14   1        0.91       16.36     39.01 o 
  -5 -14   1        7.25       31.88     37.75 o 
  -4 -14   1        1.21       11.74     26.10 o 
 -10 -13   1        3.00      -23.27     23.27 o 
  -9 -13   1        1.35      -13.33     23.48 o 
  -8 -13   1       20.96      -14.78     22.39 o 
  -7 -13   1        0.01       -6.58     23.46 o 
  -6 -13   1       39.34       13.42     25.51 o 
  -5 -13   1        0.41       29.53     24.54 o 
  -4 -13   1      148.04      105.40     42.17 o 
  -3 -13   1       11.76       -9.89     24.69 o 
  -2 -13   1       36.63       45.31     26.76 o 
  -1 -13   1        7.34       -9.83     24.17 o 
 -11 -12   1        1.47       24.81     21.91 o 
 -10 -12   1       11.67       34.66     22.82 o 
  -9 -12   1        1.97      -22.44     22.44 o 
  -8 -12   1        5.06      -18.47     20.96 o 
  -7 -12   1        0.62       17.36     23.42 o 
  -6 -12   1       50.58       44.46     18.68 o 
  -5 -12   1       32.00       25.54     18.70 o 
  -4 -12   1       27.95       58.16     20.29 o 
  -3 -12   1      190.92      218.91     36.19 o 
  -2 -12   1       41.92       45.05     21.38 o 
  -1 -12   1        4.01       11.35     22.74 o 
   0 -12   1        3.94       11.00     21.66 o 
   1 -12   1        4.35       45.71     24.20 o 
 -12 -11   1        1.06        6.69     20.13 o 
 -11 -11   1        7.03      -16.83     16.83 o 
 -10 -11   1       37.17       44.41     21.58 o 
  -9 -11   1       17.78       42.13     21.54 o 
  -8 -11   1       30.24       25.57     27.06 o 
  -7 -11   1       18.54       12.17     21.03 o 
  -6 -11   1       10.52      -10.94     14.50 o 
  -5 -11   1       74.71       60.18     17.88 o 
  -4 -11   1       59.38       49.60     15.43 o 
  -3 -11   1       24.32       22.40     21.78 o 
  -2 -11   1        0.34       22.42     17.37 o 
  -1 -11   1       17.47       -0.93     24.44 o 
   0 -11   1       47.79       32.27     20.79 o 
   1 -11   1        2.48        2.93     19.50 o 
   2 -11   1      338.87      361.44     56.68 o 
   3 -11   1      225.34      192.88     30.73 o 
 -12 -10   1       17.18       25.68     18.81 o 
 -11 -10   1        1.47      -13.25     13.25 o 
 -10 -10   1       13.48        8.36     15.13 o 
  -9 -10   1        5.12       22.16     14.94 o 
  -8 -10   1       10.04       -3.91     14.71 o 
  -7 -10   1       66.14      133.57     20.68 o 
  -6 -10   1      221.53      239.10     18.86 o 
  -5 -10   1       72.22       62.25     13.94 o 
  -4 -10   1       31.07       33.59     13.25 o 
  -3 -10   1       24.96       58.89     14.56 o 
  -2 -10   1       19.90       42.37     13.59 o 
  -1 -10   1        1.13       23.29     13.88 o 
   0 -10   1        0.02        1.65     17.09 o 
   1 -10   1        6.81       34.93     18.43 o 
   2 -10   1       96.71      128.28     24.42 o 
   3 -10   1       65.00      149.28     30.83 o 
   4 -10   1        8.16       80.81     24.12 o 
 -13  -9   1       13.74       45.78     27.64 o 
 -12  -9   1       39.40       25.01     26.25 o 
 -11  -9   1        0.15        8.54     13.75 o 
 -10  -9   1       50.59       33.46     12.21 o 
  -9  -9   1      147.84      135.94     14.60 o 
  -8  -9   1      264.26      280.05     21.74 o 
  -7  -9   1      929.71      747.80     34.00 o 
  -6  -9   1      323.00      320.35     30.55 o 
  -5  -9   1      273.51      331.18     18.76 o 
  -4  -9   1       75.60      107.61     13.49 o 
  -3  -9   1      199.10      188.37     16.97 o 
  -2  -9   1        9.66        3.34      9.67 o 
  -1  -9   1       99.45      104.58     14.47 o 
   0  -9   1       36.43       28.91     11.97 o 
   1  -9   1      133.66      121.99     22.02 o 
   2  -9   1      246.28      272.91     30.19 o 
   3  -9   1        4.24       28.53     17.72 o 
   4  -9   1        1.32        4.08     17.34 o 
   5  -9   1        0.68       -4.26     18.10 o 
 -13  -8   1        4.89       39.43     37.34 o 
 -12  -8   1       16.38        5.81     22.79 o 
 -11  -8   1        0.39        5.70     22.06 o 
 -10  -8   1      439.56      368.62     23.13 o 
  -9  -8   1       59.50       90.49     11.85 o 
  -8  -8   1      382.77      899.04     38.59 o 
  -7  -8   1      677.58      676.20     25.09 o 
  -6  -8   1      271.89      444.81     34.52 o 
  -5  -8   1        8.17       11.18      7.28 o 
  -4  -8   1      290.22      376.54     17.26 o 
  -3  -8   1       40.15       39.27     10.59 o 
  -2  -8   1       38.79       48.67     10.00 o 
  -1  -8   1       56.30       81.57     17.22 o 
   0  -8   1      156.05      110.63     21.62 o 
   1  -8   1      282.46      234.75     16.63 o 
   2  -8   1       77.31      120.38     17.36 o 
   3  -8   1      129.62      148.87     19.51 o 
   4  -8   1        2.18       16.91     14.21 o 
   5  -8   1        7.07       15.10     17.71 o 
   6  -8   1       15.34       11.45     18.23 o 
   7  -8   1        0.49      -11.60     17.94 o 
 -13  -7   1        3.03       19.71     34.82 o 
 -12  -7   1        1.70      -11.33     36.49 o 
 -11  -7   1        0.84       -1.26     39.01 o 
 -10  -7   1      110.28       96.11     26.52 o 
  -9  -7   1        0.03       41.35     10.63 o 
  -8  -7   1        1.36       22.97      7.69 o 
  -7  -7   1      175.63      208.34     11.92 o 
  -6  -7   1      379.48      358.59     24.15 o 
  -5  -7   1      589.29      590.05     19.68 o 
  -4  -7   1       35.61       87.91     10.54 o 
  -3  -7   1      169.95      206.85     11.59 o 
  -2  -7   1        0.09      103.26     13.00 o 
  -1  -7   1       14.97      475.55     33.13 o 
   0  -7   1      256.18      247.58     16.95 o 
   1  -7   1      120.34      415.35     21.04 o 
   2  -7   1      118.15      177.50     14.20 o 
   3  -7   1      221.19      273.93     21.38 o 
   4  -7   1        2.97       15.10      9.27 o 
   5  -7   1        4.92       35.14     11.86 o 
   6  -7   1        4.88       -0.08     11.73 o 
   7  -7   1       12.78        1.20     16.05 o 
 -13  -6   1        0.21      -12.59     31.04 o 
 -12  -6   1        9.65      -10.07     32.30 o 
 -11  -6   1       15.73       13.42     33.56 o 
 -10  -6   1       11.63       15.64     20.31 o 
  -9  -6   1        1.01        7.24     18.24 o 
  -8  -6   1       88.68      133.73     15.45 o 
  -7  -6   1        5.16       11.24      9.22 o 
  -6  -6   1       23.17       24.05      5.88 o 
  -5  -6   1     1238.99     1294.74     41.87 o 
  -4  -6   1     1012.15     1015.33     30.70 o 
  -3  -6   1      216.35      234.30     11.35 o 
  -2  -6   1      225.84      354.52     43.05 o 
  -1  -6   1       13.74       68.53     11.70 o 
   0  -6   1      318.65      382.40     19.14 o 
   1  -6   1     1850.78     2047.95     64.55 o 
   2  -6   1      340.43      346.84     18.55 o 
   3  -6   1       56.41       51.07      8.73 o 
   4  -6   1        0.00       -5.23      7.84 o 
   5  -6   1       11.51       11.46      9.49 o 
   6  -6   1       10.86       10.11     10.39 o 
   7  -6   1        1.14       -2.28     15.58 o 
   8  -6   1        1.90      -12.65     13.58 o 
 -13  -5   1        4.93      -19.30     33.14 o 
 -12  -5   1        1.64      -28.94     28.94 o 
 -11  -5   1       12.74      -26.42     26.42 o 
 -10  -5   1       71.24       28.95     31.47 o 
  -9  -5   1       17.57       33.62     22.23 o 
  -8  -5   1      828.59      811.09     54.94 o 
  -7  -5   1        0.76        0.16     14.09 o 
  -6  -5   1      436.04      410.25     29.13 o 
  -5  -5   1      122.62      134.27      8.36 o 
  -4  -5   1     1136.10     1026.53     28.83 o 
  -3  -5   1      441.90      444.39     15.85 o 
  -2  -5   1      356.71      421.65     13.70 o 
  -1  -5   1        1.32       -4.38      4.38 o 
   0  -5   1     1786.55     1558.76     49.42 o 
   1  -5   1     4342.83     3674.92    109.73 o 
   2  -5   1        8.32       -0.25     10.58 o 
   3  -5   1      116.46       84.85      9.90 o 
   4  -5   1      789.30      759.48     30.84 o 
   5  -5   1       29.06       40.20     10.39 o 
   6  -5   1       10.40       41.55     10.69 o 
   7  -5   1        4.84       14.50     12.35 o 
   8  -5   1        0.67        7.73     14.16 o 
   9  -5   1        4.63        5.03     13.16 o 
 -13  -4   1        0.30       25.59     35.65 o 
 -12  -4   1      173.40      237.10     54.98 o 
 -11  -4   1       21.85      -25.59     25.59 o 
 -10  -4   1       21.15       22.23     27.27 o 
  -9  -4   1        0.00      -20.56     20.56 o 
  -8  -4   1       64.46       53.71     27.27 o 
  -7  -4   1        0.50       24.66     15.86 o 
  -6  -4   1       63.02       94.97     18.46 o 
  -5  -4   1     1592.28     1691.29     59.62 o 
  -4  -4   1      689.59      637.05     18.74 o 
  -3  -4   1      664.86      498.17     14.43 o 
  -2  -4   1        0.14       -3.11      3.11 o 
  -1  -4   1      579.76      486.05     13.63 o 
   0  -4   1      303.51      290.78     12.14 o 
   1  -4   1      104.27      103.04     10.17 o 
   2  -4   1      151.83      107.98      9.53 o 
   3  -4   1        5.75        6.83      6.64 o 
   4  -4   1     1845.04     1757.15     62.00 o 
   5  -4   1      207.79      209.23     16.49 o 
   6  -4   1      200.91      202.42     16.91 o 
   7  -4   1       47.51       43.85     12.34 o 
   8  -4   1        2.44        3.85     15.39 o 
   9  -4   1        0.90       -9.75     12.97 o 
  10  -4   1        5.06       -7.54     16.08 o 
 -13  -3   1        3.30        2.52     31.88 o 
 -12  -3   1       43.03       50.34     35.66 o 
 -11  -3   1       71.00       78.46     39.02 o 
 -10  -3   1       45.66       55.80     31.88 o 
  -9  -3   1      134.58      151.08     38.19 o 
  -8  -3   1        9.23       12.16     21.81 o 
  -7  -3   1       62.98       72.59     25.60 o 
  -6  -3   1        6.03       20.87     13.74 o 
  -5  -3   1       51.58       45.28     17.71 o 
  -4  -3   1     1643.40     1684.55     56.79 o 
  -3  -3   1       83.77       66.98      4.63 o 
  -2  -3   1     5202.42     4625.70    103.58 o 
  -1  -3   1     2319.97     2035.89     44.61 o 
   0  -3   1     3513.05     3073.00     83.68 o 
   1  -3   1    11615.33    11272.03    281.63 o 
   2  -3   1      195.60      208.70     10.45 o 
   3  -3   1       49.08       55.83      8.56 o 
   4  -3   1      260.43      282.84     16.92 o 
   5  -3   1       19.36        5.08     12.42 o 
   6  -3   1      150.46      138.72     13.79 o 
   7  -3   1       30.47       37.10     11.10 o 
   8  -3   1       64.97       90.86     17.10 o 
   9  -3   1       16.44       23.33     12.92 o 
  10  -3   1      356.85      383.57     25.83 o 
 -13  -2   1        1.91       -3.88     11.25 o 
 -12  -2   1        1.97       -6.04     16.75 o 
 -11  -2   1       29.85       23.51     11.85 o 
 -10  -2   1       28.25       20.61     18.46 o 
  -9  -2   1      262.13      377.35     37.99 o 
  -8  -2   1      318.07      429.21     32.11 o 
  -7  -2   1        2.70       17.62     20.56 o 
  -6  -2   1     3472.48     4423.05    334.73 o 
  -5  -2   1      183.16      160.25     20.02 o 
  -4  -2   1      156.11      218.51     17.14 o 
  -3  -2   1      588.25      911.34     58.44 o 
  -2  -2   1        8.08       18.86      2.63 o 
  -1  -2   1     4604.69     4018.42     89.92 o 
   0  -2   1      213.57      211.74     10.88 o 
   1  -2   1    32108.77    35968.13    895.60 o 
   2  -2   1      665.75      577.86     18.60 o 
   3  -2   1      281.22      304.20     16.46 o 
   4  -2   1      399.72      414.33     21.86 o 
   5  -2   1       20.90       12.75      8.24 o 
   6  -2   1      140.13      191.23     15.99 o 
   7  -2   1      194.43      193.80     19.63 o 
   8  -2   1      166.08      202.85     16.68 o 
   9  -2   1        0.85       13.58     11.55 o 
  10  -2   1      436.57      513.91     42.28 o 
  11  -2   1       53.68       66.45     16.56 o 
 -12  -1   1        4.31       11.04     11.75 o 
 -11  -1   1        4.55        0.82      9.84 o 
 -10  -1   1        1.18        2.02     11.23 o 
  -9  -1   1      102.82      115.32     10.95 o 
  -8  -1   1       55.36       45.52      9.86 o 
  -7  -1   1      165.30      167.14     18.54 o 
  -6  -1   1      130.61      197.08     19.19 o 
  -5  -1   1       56.12       96.42     10.47 o 
  -4  -1   1      533.37      552.09     48.39 o 
  -3  -1   1     5786.05     5226.42    214.57 o 
  -2  -1   1     2134.36     2079.44     66.77 o 
  -1  -1   1       51.09       36.11      5.70 o 
   0  -1   1     1255.49      916.43     33.30 o 
   1  -1   1      554.23      543.97     15.98 o 
   2  -1   1     3407.11     3573.78    104.37 o 
   3  -1   1       19.25      144.11     30.00 o 
   4  -1   1       27.81       32.21      6.04 o 
   5  -1   1       88.23      109.32      8.65 o 
   6  -1   1       19.26       28.03      8.63 o 
   7  -1   1      130.02      216.67     16.45 o 
   8  -1   1       11.71        9.65     14.93 o 
   9  -1   1      176.49      204.17     18.54 o 
  10  -1   1       18.81       29.80     12.66 o 
  11  -1   1       34.93       19.63     12.55 o 
 -12   0   1        6.11       17.01     13.80 o 
 -11   0   1        4.34        2.94     14.23 o 
 -10   0   1       60.84       53.47     13.20 o 
  -9   0   1       34.93       54.16     13.96 o 
  -8   0   1        9.50        4.91      7.49 o 
  -7   0   1       18.68       23.60      6.93 o 
  -6   0   1      373.64      339.88     16.47 o 
  -5   0   1      202.76      206.72     14.04 o 
  -4   0   1     1173.10     1142.84     50.21 o 
  -3   0   1      206.99      305.22     18.13 o 
  -2   0   1    18193.16    20630.12    649.19 o 
  -1   0   1     2391.04     1816.72    115.69 o 
   0   0   1        0.00       -0.23      0.23 o 
   1   0   1     2518.23     2361.03     97.49 o 
   2   0   1    18782.90    21816.74    697.28 o 
   3   0   1      670.01      531.58     21.80 o 
   4   0   1     1170.00     1047.71     40.73 o 
   5   0   1       84.19      140.95     15.22 o 
   6   0   1      367.82      338.59     21.46 o 
   7   0   1       44.66       51.67      8.78 o 
   8   0   1       12.02       11.16      8.99 o 
   9   0   1       65.06       87.17     12.91 o 
  10   0   1       79.78       67.34     11.85 o 
  11   0   1        4.21      -10.09     10.09 o 
  12   0   1        6.18       26.96     13.67 o 
 -11   1   1       38.63       32.93     15.20 o 
 -10   1   1       85.86       97.35     14.24 o 
  -9   1   1      139.57      183.06     15.88 o 
  -8   1   1        1.28       14.93      8.87 o 
  -7   1   1      164.92      213.11     14.40 o 
  -6   1   1       15.77       30.70      7.60 o 
  -5   1   1      105.93      127.16     13.80 o 
  -4   1   1        0.14        9.65      5.37 o 
  -3   1   1      369.25      376.81     13.97 o 
  -2   1   1     5423.91     5553.69    148.45 o 
  -1   1   1      458.26      484.23     13.45 o 
   0   1   1     1144.52      818.87     70.60 o 
   1   1   1      108.61       47.26      5.38 o 
   2   1   1     2204.22     1932.96     70.30 o 
   3   1   1     4987.81     4662.04    167.97 o 
   4   1   1      698.37      635.77     38.77 o 
   5   1   1      168.94      169.49     14.05 o 
   6   1   1      110.13      145.49     14.60 o 
   7   1   1      161.45      185.61     15.43 o 
   8   1   1       50.11       50.23     11.35 o 
   9   1   1      128.94      124.50     13.57 o 
  10   1   1        0.48      -10.07     11.42 o 
  11   1   1        5.10       15.21     12.45 o 
  12   1   1        3.23       -2.36     11.38 o 
 -11   2   1       89.63       58.95     21.12 o 
 -10   2   1      351.71      428.57     26.54 o 
  -9   2   1       26.97       25.17     12.18 o 
  -8   2   1      112.23      141.28     14.38 o 
  -7   2   1      132.91      134.03     15.97 o 
  -6   2   1      232.16      257.60     16.45 o 
  -5   2   1        7.07       10.84      7.94 o 
  -4   2   1      361.42      417.09     21.70 o 
  -3   2   1       10.23       34.54      8.37 o 
  -2   2   1      110.56      137.65      8.19 o 
  -1   2   1    29633.72    32680.82    810.91 o 
   0   2   1       87.87       78.30      4.65 o 
   1   2   1     4692.88     4364.31     92.56 o 
   2   2   1        0.72       -2.03      2.03 o 
   3   2   1     1372.67     1336.03     50.56 o 
   4   2   1      103.91      144.59     14.59 o 
   5   2   1       10.76       65.94     10.91 o 
   6   2   1     3423.35     4406.63    229.63 o 
   7   2   1        9.40       33.56     23.91 o 
   8   2   1      327.20      553.92     68.45 o 
   9   2   1      282.94      313.62     53.74 o 
  10   2   1       11.63       10.07     27.27 o 
  11   2   1       20.13       23.61     16.46 o 
  12   2   1        0.02      -20.56     28.11 o 
  13   2   1        0.78       -5.84     37.34 o 
 -10   3   1      339.23      323.02     24.38 o 
  -9   3   1        0.41       24.31     12.60 o 
  -8   3   1       52.71       39.96     12.29 o 
  -7   3   1        4.88       19.74     10.22 o 
  -6   3   1      160.37      154.26     14.55 o 
  -5   3   1        0.64       -2.97      8.54 o 
  -4   3   1      408.67      412.97     23.63 o 
  -3   3   1      105.78      101.59     15.32 o 
  -2   3   1       21.48       -0.41      6.49 o 
  -1   3   1    14519.20    13694.20    321.88 o 
   0   3   1     5211.24     4596.20    108.87 o 
   1   3   1     2765.86     2409.29     52.29 o 
   2   3   1     5054.38     4565.13     97.53 o 
   3   3   1        2.42        7.01      3.08 o 
   4   3   1     1811.60     1660.90     72.59 o 
   5   3   1       26.01       42.28     10.41 o 
   6   3   1       22.59       19.70     10.64 o 
   7   3   1      201.16      206.95     38.20 o 
   8   3   1        1.06      -17.20     21.81 o 
   9   3   1       96.94      106.16     32.73 o 
  10   3   1       36.32       66.28     32.30 o 
  11   3   1       79.66      121.25     41.12 o 
  12   3   1       49.51       25.59     35.24 o 
  13   3   1        4.29      -20.56     33.56 o 
 -10   4   1        1.76       10.63     17.56 o 
  -9   4   1        3.70        6.30     13.00 o 
  -8   4   1        2.40        4.83     12.15 o 
  -7   4   1       28.56       28.01     11.74 o 
  -6   4   1      264.28      240.36     19.54 o 
  -5   4   1       33.44       14.19     11.36 o 
  -4   4   1     1938.82     1794.62     71.21 o 
  -3   4   1        5.78       -0.07      8.59 o 
  -2   4   1      219.83      198.39     12.43 o 
  -1   4   1        7.25       -1.11      5.16 o 
   0   4   1      363.56      322.07     12.99 o 
   1   4   1      385.57      322.81      9.98 o 
   2   4   1        0.01       -2.84      2.84 o 
   3   4   1      418.29      347.15     10.49 o 
   4   4   1      623.32      562.16     19.24 o 
   5   4   1     2365.02     2162.57     81.40 o 
   6   4   1       98.82       90.01     17.61 o 
   7   4   1       18.22       25.34     15.05 o 
   8   4   1       75.03       94.65     24.55 o 
   9   4   1        0.49      -18.04     21.39 o 
  10   4   1       15.01      -22.65     22.65 o 
  11   4   1       18.60       50.34     33.14 o 
  12   4   1      178.27      146.04     45.32 o 
  13   4   1        3.27       -1.26     33.14 o 
  -9   5   1        4.12       16.67     16.74 o 
  -8   5   1        0.19        8.29     14.96 o 
  -7   5   1        0.03      -10.64     12.57 o 
  -6   5   1       23.22       35.60     12.61 o 
  -5   5   1        6.87       13.59     11.80 o 
  -4   5   1      927.65      933.96     43.22 o 
  -3   5   1      205.72      142.76     13.61 o 
  -2   5   1       23.87       10.67     10.32 o 
  -1   5   1     4428.42     3626.05    108.03 o 
   0   5   1     1482.07     1299.19     39.23 o 
   1   5   1        0.20       -3.49      3.49 o 
   2   5   1      507.01      488.45     13.61 o 
   3   5   1      501.85      465.33     15.04 o 
   4   5   1     1293.27     1138.81     31.04 o 
   5   5   1      231.76      204.80      9.70 o 
   6   5   1      490.58      414.11     32.83 o 
   7   5   1       48.90       34.59     15.95 o 
   8   5   1      715.44      775.15     54.54 o 
   9   5   1       40.87       42.17     18.38 o 
  10   5   1       49.87       86.00     36.08 o 
  11   5   1        1.05        7.55     31.88 o 
  12   5   1        2.89       11.75     33.56 o 
  13   5   1        0.77        2.93     35.24 o 
  -8   6   1        4.97       -4.28     13.50 o 
  -7   6   1        7.18        8.25     12.47 o 
  -6   6   1        3.90        0.56     10.16 o 
  -5   6   1        4.90       -2.94      9.31 o 
  -4   6   1        0.49       -4.94      9.63 o 
  -3   6   1       34.53       44.64     10.31 o 
  -2   6   1      141.17      199.81     15.90 o 
  -1   6   1     2021.75     1880.05     59.78 o 
   0   6   1      705.08      793.29     24.85 o 
   1   6   1       13.83        6.13      6.68 o 
   2   6   1      332.98      362.60     51.68 o 
   3   6   1      381.76      443.11     16.33 o 
   4   6   1     1055.22      994.10     32.81 o 
   5   6   1      965.74      834.16     28.63 o 
   6   6   1        1.42        3.85      5.30 o 
   7   6   1       21.83       23.12      8.42 o 
   8   6   1      162.00      151.66     25.10 o 
   9   6   1       11.17      -16.58     16.58 o 
  10   6   1       30.66       81.86     23.42 o 
  11   6   1       30.09       43.20     37.75 o 
  12   6   1        6.21       25.17     36.49 o 
  13   6   1        2.77      -25.59     25.59 o 
  -7   7   1       14.63       14.44     14.08 o 
  -6   7   1        3.47       11.20     13.02 o 
  -5   7   1        6.50       -5.89     11.30 o 
  -4   7   1        3.53       12.64      9.52 o 
  -3   7   1      199.83      190.68     17.09 o 
  -2   7   1       28.89      192.76     14.67 o 
  -1   7   1       95.12       84.39     10.69 o 
   0   7   1      724.81      804.57     33.24 o 
   1   7   1        0.26        4.73      7.65 o 
   2   7   1       12.54      820.05     32.05 o 
   3   7   1      204.14      185.21     11.03 o 
   4   7   1        0.21        8.24      7.31 o 
   5   7   1      754.88      701.04     23.67 o 
   6   7   1      251.86      283.14     19.50 o 
   7   7   1      248.54      264.21     13.74 o 
   8   7   1        1.29        5.08     10.29 o 
   9   7   1       20.61        9.22     11.90 o 
  10   7   1       80.66      101.44     26.19 o 
  11   7   1        1.82       -8.94     20.87 o 
  12   7   1        1.05        7.55     34.39 o 
  13   7   1        3.35        5.45     32.30 o 
  -7   8   1        0.45       -8.44     19.82 o 
  -6   8   1       19.66        5.08     17.93 o 
  -5   8   1        6.63        1.41     17.01 o 
  -4   8   1        2.69        9.16     11.09 o 
  -3   8   1      126.26      139.87     19.08 o 
  -2   8   1      502.94      664.77     38.19 o 
  -1   8   1      281.74      216.55     16.31 o 
   0   8   1      197.72      199.37     19.81 o 
   1   8   1        1.60        8.29     10.69 o 
   2   8   1       27.46       24.78      6.71 o 
   3   8   1       53.91       38.54      9.04 o 
   4   8   1      221.77      274.66     16.71 o 
   5   8   1       22.96        9.41      6.71 o 
   6   8   1      308.76      659.93     26.78 o 
   7   8   1      593.92      574.60     29.28 o 
   8   8   1      455.69     1486.89     56.53 o 
   9   8   1       90.11       92.83     19.50 o 
  10   8   1      435.35      336.54     42.00 o 
  11   8   1        0.36      -15.01     21.13 o 
  12   8   1        9.48       50.76     32.30 o 
  -6   9   1        0.29       22.66     25.90 o 
  -5   9   1        2.16       35.54     20.21 o 
  -4   9   1       31.99       21.96     22.02 o 
  -3   9   1       14.68       35.45     22.69 o 
  -2   9   1      330.03      320.21     31.66 o 
  -1   9   1      138.88      100.91     21.21 o 
   0   9   1       16.19       13.19     10.97 o 
   1   9   1      124.34      115.86     14.30 o 
   2   9   1        2.22        2.45      9.04 o 
   3   9   1      201.09      192.98     15.47 o 
   4   9   1      100.62      177.70     14.15 o 
   5   9   1       58.81       93.40     11.79 o 
   6   9   1      473.25      550.88     24.37 o 
   7   9   1      728.53      627.84     31.03 o 
   8   9   1      348.58      340.97     23.85 o 
   9   9   1       57.32       35.70     11.87 o 
  10   9   1       26.98       -2.68      9.95 o 
  11   9   1        6.51       -9.84     10.34 o 
  12   9   1       48.83       63.34     37.34 o 
  13   9   1        2.33        9.23     33.56 o 
  -4  10   1       12.15       32.95     21.86 o 
  -3  10   1       12.85       80.52     21.99 o 
  -2  10   1       79.57      119.36     35.45 o 
  -1  10   1        0.01       -9.57     16.32 o 
   0  10   1        3.22       78.88     20.42 o 
   1  10   1        0.86       -1.16     12.58 o 
   2  10   1       47.83       45.56     14.30 o 
   3  10   1       39.06       28.18     11.84 o 
   4  10   1       31.47       60.69     12.20 o 
   5  10   1       56.43       43.10     11.67 o 
   6  10   1      266.79      276.80     31.76 o 
   7  10   1       49.07       39.37     15.16 o 
   8  10   1       70.17       70.63     15.81 o 
   9  10   1        0.59       12.64     22.66 o 
  10  10   1       14.19       28.80     16.71 o 
  11  10   1        0.20        9.84     14.10 o 
  12  10   1       41.22       57.19     31.04 o 
  -3  11   1      141.38      120.43     27.10 o 
  -2  11   1      586.02      664.39     50.77 o 
  -1  11   1       22.05       44.37     21.41 o 
   0  11   1       42.56       72.05     21.95 o 
   1  11   1        1.31       -4.49     16.95 o 
   2  11   1       13.03       39.09     19.18 o 
   3  11   1       49.25       39.14     15.04 o 
   4  11   1       55.17       84.36     16.82 o 
   5  11   1       33.52       15.44     22.52 o 
   6  11   1        9.35       10.73     18.41 o 
   7  11   1       12.19      -14.46     14.46 o 
   8  11   1       24.42       -7.94     26.10 o 
   9  11   1       30.20       15.80     15.63 o 
  10  11   1       17.46        0.56     15.18 o 
  11  11   1       11.96        4.13     15.25 o 
  12  11   1        9.85       31.90     21.09 o 
  -1  12   1        0.63        2.18     22.17 o 
   0  12   1        6.32        1.83     20.42 o 
   1  12   1        6.30       38.98     21.79 o 
   2  12   1       31.86       34.75     20.33 o 
   3  12   1       69.65      106.31     28.03 o 
   4  12   1       95.09      153.03     38.90 o 
   5  12   1       11.23       15.65     17.73 o 
   6  12   1       73.20       71.15     29.79 o 
   7  12   1        0.84      -16.92     16.92 o 
   8  12   1        4.00       12.75     41.66 o 
   9  12   1        0.94       15.86     17.65 o 
  10  12   1        8.71       -4.12     28.69 o 
  11  12   1        0.56        7.84     32.09 o 
   1  13   1        8.75        1.53     24.07 o 
   2  13   1       69.31       63.44     28.61 o 
   3  13   1        0.05       64.12     28.87 o 
   4  13   1      221.15      225.74     37.06 o 
   5  13   1        0.00        6.17     22.82 o 
   6  13   1       26.18       55.48     50.97 o 
   7  13   1        0.02      -19.36     28.53 o 
   8  13   1        8.87       41.97     25.59 o 
   9  13   1        0.28      -23.47     23.47 o 
  10  13   1        7.88        9.24     30.41 o 
   4  14   1        7.39       -1.41     25.92 o 
   5  14   1        3.03       26.01     36.91 o 
   6  14   1        0.01        2.93     32.72 o 
   7  14   1        3.70      -12.47     24.24 o 
   8  14   1        1.04       14.84     28.03 o 
  -7 -14   2        2.25       33.56     44.05 o 
  -6 -14   2        5.74      -32.30     32.30 o 
  -5 -14   2       12.45       -7.13     35.65 o 
  -4 -14   2        3.47      -14.10     25.38 o 
 -10 -13   2        3.71      -22.92     22.92 o 
  -9 -13   2        2.14        2.03     35.44 o 
  -8 -13   2        4.13       36.80     25.36 o 
  -7 -13   2       10.28       19.76     33.77 o 
  -6 -13   2       12.61       22.52     49.50 o 
  -5 -13   2        0.66       -9.98     22.75 o 
  -4 -13   2        8.06        9.92     26.19 o 
  -3 -13   2       63.94       78.80     73.42 o 
  -2 -13   2        1.93       38.46     27.65 o 
  -1 -13   2        0.75       21.22     25.80 o 
 -11 -12   2        0.22       29.58     23.87 o 
 -10 -12   2        2.40        5.66     21.57 o 
  -9 -12   2        6.21      -11.53     18.99 o 
  -8 -12   2        5.77      -21.39     21.39 o 
  -7 -12   2        8.34       17.29     23.48 o 
  -6 -12   2        8.82        1.19     17.66 o 
  -5 -12   2        0.12       25.07     18.73 o 
  -4 -12   2      155.66      151.75     25.45 o 
  -3 -12   2      155.48      152.05     31.42 o 
  -2 -12   2       10.49        5.58     19.93 o 
  -1 -12   2       10.26        2.19     20.24 o 
   0 -12   2        8.71      -19.98     19.98 o 
   1 -12   2        0.05        7.72     22.15 o 
 -12 -11   2       82.87      129.53     50.56 o 
 -11 -11   2       17.92       -4.42     22.87 o 
 -10 -11   2        4.43        0.57     19.40 o 
  -9 -11   2        0.54       -0.20     19.25 o 
  -8 -11   2        6.47        1.24     20.24 o 
  -7 -11   2      113.38      246.61     32.76 o 
  -6 -11   2        2.84       11.94     16.62 o 
  -5 -11   2       67.98       65.16     18.76 o 
  -4 -11   2        1.13        0.05     14.79 o 
  -3 -11   2       25.02        1.53     20.28 o 
  -2 -11   2       22.97       17.11     17.65 o 
  -1 -11   2        1.31      -13.50     22.37 o 
   0 -11   2        0.49       19.45     19.62 o 
   1 -11   2        2.27      -21.69     21.69 o 
   2 -11   2       15.30       40.45     23.51 o 
   3 -11   2        0.92       28.55     42.22 o 
 -12 -10   2       28.65       30.83     23.97 o 
 -11 -10   2       15.10        9.34     11.30 o 
 -10 -10   2        1.94       -1.57     14.68 o 
  -9 -10   2       14.46       -1.99     16.20 o 
  -8 -10   2        1.82      -10.78     16.53 o 
  -7 -10   2      358.68      370.45     37.49 o 
  -6 -10   2      186.25      171.29     20.11 o 
  -5 -10   2        0.03       14.87     12.61 o 
  -4 -10   2       76.99       97.91     16.22 o 
  -3 -10   2       68.99       74.06     15.36 o 
  -2 -10   2       15.39       13.80     13.10 o 
  -1 -10   2        4.45       30.77     14.55 o 
   0 -10   2       88.81       73.95     20.48 o 
   1 -10   2      107.58      148.97     24.63 o 
   2 -10   2       88.28      180.25     26.28 o 
   3 -10   2      243.58      256.06     30.41 o 
   4 -10   2       41.06       49.85     21.84 o 
 -13  -9   2       32.27      -12.16     33.98 o 
 -12  -9   2       10.95       13.76     14.63 o 
 -11  -9   2        4.98        9.99     13.35 o 
 -10  -9   2       42.98       24.42     12.40 o 
  -9  -9   2      185.61      163.28     32.28 o 
  -8  -9   2      559.67      571.83     45.96 o 
  -7  -9   2     1014.48     1174.15     51.65 o 
  -6  -9   2      287.57      329.37     22.17 o 
  -5  -9   2      656.79      640.49     30.43 o 
  -4  -9   2      102.13      148.78     11.90 o 
  -3  -9   2       40.32       57.50     12.58 o 
  -2  -9   2       29.80       29.22     10.57 o 
  -1  -9   2       13.29       14.20     11.00 o 
   0  -9   2       31.35        4.75     10.79 o 
   1  -9   2      196.85      163.20     24.48 o 
   2  -9   2      153.43      178.12     37.04 o 
   3  -9   2       15.50       16.20     17.19 o 
   4  -9   2        7.71       41.11     19.06 o 
   5  -9   2       10.31       64.21     21.23 o 
 -13  -8   2       14.14       41.11     39.01 o 
 -12  -8   2       20.99       22.12     23.17 o 
 -11  -8   2       39.64       15.72     24.25 o 
 -10  -8   2        0.50        7.34     12.90 o 
  -9  -8   2       78.36       53.53     12.77 o 
  -8  -8   2     1888.63     2377.23     94.38 o 
  -7  -8   2      375.66      420.19     24.76 o 
  -6  -8   2      415.15      482.84     24.88 o 
  -5  -8   2       12.08       24.78      8.85 o 
  -4  -8   2      271.03      372.17     18.71 o 
  -3  -8   2        7.98        4.58      6.50 o 
  -2  -8   2      108.07      131.44     12.79 o 
  -1  -8   2       93.48       81.12     12.18 o 
   0  -8   2       41.32       18.56      8.44 o 
   1  -8   2       18.63       17.16      9.24 o 
   2  -8   2      395.37      338.04     26.59 o 
   3  -8   2       15.83       13.67     13.66 o 
   4  -8   2        3.44       -6.32     13.34 o 
   5  -8   2       13.71       -2.13     15.50 o 
   6  -8   2        5.71       -2.11     27.09 o 
 -13  -7   2        0.03      -30.20     30.20 o 
 -12  -7   2       38.71       31.46     37.34 o 
 -11  -7   2       11.01       16.86     22.75 o 
 -10  -7   2       32.40      139.71     28.78 o 
  -9  -7   2      232.41      235.79     18.34 o 
  -8  -7   2      139.36      195.13     24.47 o 
  -7  -7   2       52.41       82.72      8.49 o 
  -6  -7   2       15.63       17.61      6.65 o 
  -5  -7   2       27.83       39.09      7.26 o 
  -4  -7   2      339.42      339.16     16.81 o 
  -3  -7   2      141.55      141.30     10.56 o 
  -2  -7   2      293.32      258.19     16.09 o 
  -1  -7   2     1222.75     1302.81     44.33 o 
   0  -7   2        2.19       28.98     11.88 o 
   1  -7   2      724.32      809.71     30.84 o 
   2  -7   2       72.97      102.96     11.98 o 
   3  -7   2       44.79       56.36     12.40 o 
   4  -7   2        1.03      -10.54     10.54 o 
   5  -7   2       84.18       84.24     14.01 o 
   6  -7   2        0.60       -7.49     11.83 o 
   7  -7   2        0.25        2.07     15.48 o 
 -13  -6   2        6.75        7.13     35.24 o 
 -12  -6   2       11.03      -13.42     31.04 o 
 -11  -6   2       44.23       28.53     34.82 o 
 -10  -6   2       24.24       21.42     20.24 o 
  -9  -6   2       73.07      109.56     25.17 o 
  -8  -6   2      257.63      266.81     17.55 o 
  -7  -6   2        2.17       10.29      5.45 o 
  -6  -6   2      246.05      248.68     13.25 o 
  -5  -6   2     1358.08     1352.32     40.37 o 
  -4  -6   2      360.27      409.72     17.31 o 
  -3  -6   2       70.34       85.68     19.89 o 
  -2  -6   2     2246.43     2175.61     62.03 o 
  -1  -6   2      645.11      567.81     21.18 o 
   0  -6   2       77.56       90.08     11.51 o 
   1  -6   2     1011.94     1076.64     37.30 o 
   2  -6   2      280.73      297.16     17.04 o 
   3  -6   2       35.42       29.08     12.25 o 
   4  -6   2       10.52       45.04     17.63 o 
   5  -6   2       31.69       37.19     13.84 o 
   6  -6   2       11.35       18.77     10.41 o 
   7  -6   2        8.14       32.49     12.63 o 
   8  -6   2        0.14       -3.87     13.39 o 
 -13  -5   2       39.41       74.26     41.11 o 
 -12  -5   2        0.74      -22.65     32.30 o 
 -11  -5   2      174.37      158.21     45.32 o 
 -10  -5   2       25.79       10.49     26.43 o 
  -9  -5   2      138.68       95.26     33.15 o 
  -8  -5   2      225.67      209.16     47.22 o 
  -7  -5   2        0.00        7.36      9.26 o 
  -6  -5   2      183.12      216.57     11.48 o 
  -5  -5   2     1071.77      968.57     29.40 o 
  -4  -5   2     1624.75     1459.65     39.34 o 
  -3  -5   2      320.90      251.97     16.26 o 
  -2  -5   2      759.62      640.49     18.51 o 
  -1  -5   2      179.04      204.30     10.01 o 
   0  -5   2        0.00       -6.29      6.29 o 
   1  -5   2       47.10       38.40     12.00 o 
   2  -5   2     1966.96     1746.59     55.58 o 
   3  -5   2      204.61      232.80     14.15 o 
   4  -5   2       51.73       35.27      8.77 o 
   5  -5   2       68.57       74.53     10.56 o 
   6  -5   2      103.49      124.27     13.16 o 
   7  -5   2      115.97      102.31     13.36 o 
   8  -5   2       20.86       16.44     12.33 o 
   9  -5   2        0.30       14.15     13.49 o 
 -13  -4   2        2.16      -25.17     31.46 o 
 -12  -4   2       45.28       64.19     35.66 o 
 -11  -4   2       52.56       47.41     33.99 o 
 -10  -4   2      180.00      135.98     40.71 o 
  -9  -4   2        9.13      -15.52     21.81 o 
  -8  -4   2       46.40       14.26     21.81 o 
  -7  -4   2      434.79      429.71     37.80 o 
  -6  -4   2      107.46      119.94     12.93 o 
  -5  -4   2      369.52      357.62     14.26 o 
  -4  -4   2       82.92       72.06      5.60 o 
  -3  -4   2        0.75       -1.86      5.22 o 
  -2  -4   2      608.24      545.21     14.83 o 
  -1  -4   2     1028.95     1004.73     26.51 o 
   0  -4   2     1731.42     1349.90     36.95 o 
   1  -4   2     3756.19     3406.05     94.15 o 
   2  -4   2      254.69      218.84     13.37 o 
   3  -4   2       32.11       14.75     11.12 o 
   4  -4   2       47.11       38.46      8.24 o 
   5  -4   2       81.81       78.17     12.03 o 
   6  -4   2       32.36       21.44     10.39 o 
   7  -4   2       75.56       72.83     13.22 o 
   8  -4   2       34.03       24.89     12.80 o 
   9  -4   2        0.55        0.01     13.49 o 
  10  -4   2       40.57       67.00     18.01 o 
 -13  -3   2        0.03        7.13     35.65 o 
 -12  -3   2       38.23       67.55     39.44 o 
 -11  -3   2        0.91       13.00     27.68 o 
 -10  -3   2       36.23       44.89     31.04 o 
  -9  -3   2      217.28      300.57     50.80 o 
  -8  -3   2       11.18       13.42     21.81 o 
  -7  -3   2       33.82      104.88     28.11 o 
  -6  -3   2      992.29     1285.93     80.07 o 
  -5  -3   2     1365.10     1732.72     66.77 o 
  -4  -3   2     4083.06     4322.28    155.06 o 
  -3  -3   2      248.06      249.39     11.54 o 
  -2  -3   2     2800.65     2331.53     59.13 o 
  -1  -3   2      340.12      318.06     10.39 o 
   0  -3   2     6060.25     5478.76    147.56 o 
   1  -3   2     1764.62     1624.55     43.07 o 
   2  -3   2       85.47      114.66      7.57 o 
   3  -3   2      403.00      338.39     17.09 o 
   4  -3   2        1.69       13.85     12.60 o 
   5  -3   2       83.85       52.84     14.59 o 
   6  -3   2       41.64       22.32      9.68 o 
   7  -3   2       16.39       22.59     10.37 o 
   8  -3   2        0.00       -3.72     11.32 o 
   9  -3   2        1.37       22.26     13.06 o 
  10  -3   2      306.54      387.81     26.96 o 
 -12  -2   2       13.45       28.18     12.91 o 
 -11  -2   2        7.06       22.27     12.90 o 
 -10  -2   2        3.10       19.63     13.99 o 
  -9  -2   2      464.21      438.88     26.30 o 
  -8  -2   2        2.69       58.63     20.76 o 
  -7  -2   2        3.16       -6.74      9.01 o 
  -6  -2   2     1602.25     1801.97     97.16 o 
  -5  -2   2      326.51      335.31     23.47 o 
  -4  -2   2       51.86       61.69      5.69 o 
  -3  -2   2      340.71      275.76     13.05 o 
  -2  -2   2      116.79      114.57      5.42 o 
  -1  -2   2      529.85      411.66     12.04 o 
   0  -2   2      102.75      120.16      6.18 o 
   1  -2   2    10814.17    10417.11    259.62 o 
   2  -2   2      578.67      466.60     14.55 o 
   3  -2   2      108.69       75.73      8.25 o 
   4  -2   2       90.07      140.24     12.33 o 
   5  -2   2       88.38       85.81     10.94 o 
   6  -2   2       16.80       25.37      9.89 o 
   7  -2   2      216.41      258.33     21.69 o 
   8  -2   2      147.55      133.09     14.05 o 
   9  -2   2      224.31      280.32     19.79 o 
  10  -2   2      166.63      205.81     19.01 o 
  11  -2   2       11.55       16.26     14.39 o 
 -12  -1   2       26.42       18.34     12.10 o 
 -11  -1   2       10.66        8.97     10.35 o 
 -10  -1   2      258.94      250.46     18.14 o 
  -9  -1   2       11.33       -4.27     10.49 o 
  -8  -1   2       22.97       35.79     10.59 o 
  -7  -1   2      852.60      718.99     36.02 o 
  -6  -1   2        2.24       -0.36      6.44 o 
  -5  -1   2     1001.28      972.65     37.59 o 
  -4  -1   2      516.23      498.29     18.49 o 
  -3  -1   2      454.28      380.38     16.51 o 
  -2  -1   2      205.20      172.20      9.45 o 
  -1  -1   2      884.00      816.06     24.48 o 
   0  -1   2     1699.97     1404.26     38.33 o 
   1  -1   2     1932.41     1897.50     45.29 o 
   2  -1   2       95.65      119.15      5.97 o 
   3  -1   2      529.74      772.97     27.43 o 
   4  -1   2       16.52       39.53      6.20 o 
   5  -1   2       58.57       92.08     10.59 o 
   6  -1   2        2.45        4.39      7.70 o 
   7  -1   2       19.94       17.46      9.03 o 
   8  -1   2       28.32       13.92     10.64 o 
   9  -1   2       16.89       22.20     13.45 o 
  10  -1   2       39.48       53.53     13.32 o 
  11  -1   2        0.11        5.34     13.70 o 
 -12   0   2       18.02       20.66     13.88 o 
 -11   0   2        1.95       -0.48     11.87 o 
 -10   0   2      408.71      376.91     24.37 o 
  -9   0   2      389.35      376.75     23.57 o 
  -8   0   2      157.82      197.67     12.71 o 
  -7   0   2       10.33       14.20      8.70 o 
  -6   0   2      351.57      407.55     17.48 o 
  -5   0   2      567.12      526.72     22.33 o 
  -4   0   2      342.70      393.65     17.79 o 
  -3   0   2     1400.67     1355.02     40.70 o 
  -2   0   2     3513.11     3283.37     88.20 o 
  -1   0   2      108.06      150.20      7.08 o 
   0   0   2     4552.39     1289.75     92.49 o 
   1   0   2      179.43      187.66      5.41 o 
   2   0   2     3091.56     3018.51     81.91 o 
   3   0   2     1153.79     1286.54     39.45 o 
   4   0   2      485.64      480.54     18.53 o 
   5   0   2      421.06      489.54     21.70 o 
   6   0   2      365.66      417.11     25.61 o 
   7   0   2       34.46       34.52      9.09 o 
   8   0   2      214.64      218.47     16.34 o 
   9   0   2      451.33      503.95     28.05 o 
  10   0   2      343.45      323.42     23.87 o 
  11   0   2        3.74       20.15     11.08 o 
  12   0   2       16.79       12.08     13.29 o 
 -11   1   2        2.70       23.93     14.13 o 
 -10   1   2       25.42      120.00     64.31 o 
  -9   1   2       22.62       26.07     10.54 o 
  -8   1   2        2.38       -8.14      8.14 o 
  -7   1   2       16.64       23.29      8.88 o 
  -6   1   2        9.86       23.42      8.04 o 
  -5   1   2       84.41      118.85      8.84 o 
  -4   1   2        1.81       16.04      5.38 o 
  -3   1   2      925.08      944.79     29.94 o 
  -2   1   2      151.48      190.18      9.59 o 
  -1   1   2     2374.08     2428.51     57.98 o 
   0   1   2     1244.35     1040.07     29.28 o 
   1   1   2      537.45      512.40     14.52 o 
   2   1   2      140.31      121.35      5.56 o 
   3   1   2      438.06      404.26     15.64 o 
   4   1   2      586.51      570.32     29.40 o 
   5   1   2      972.17      929.46     43.48 o 
   6   1   2        7.54        3.38      6.65 o 
   7   1   2      732.28      687.76     30.15 o 
   8   1   2       23.50       33.28     10.31 o 
   9   1   2        3.27       -7.06     10.06 o 
  10   1   2      279.16      217.83     17.11 o 
  11   1   2        5.08       13.35     13.10 o 
  12   1   2       26.29       31.65     12.83 o 
 -11   2   2        5.02       25.71     16.39 o 
 -10   2   2      158.80      201.45     19.87 o 
  -9   2   2      279.31      327.06     24.14 o 
  -8   2   2      155.37      171.65     15.54 o 
  -7   2   2      290.67      308.68     19.31 o 
  -6   2   2       26.29       27.66      9.37 o 
  -5   2   2       41.29       65.74     10.00 o 
  -4   2   2        5.01        7.09      7.09 o 
  -3   2   2      196.66      224.67     11.36 o 
  -2   2   2      187.32      181.65      9.13 o 
  -1   2   2     9093.82     9150.72    228.74 o 
   0   2   2       46.04       49.14      4.45 o 
   1   2   2     1036.03      832.31     17.84 o 
   2   2   2       40.99       71.58      3.28 o 
   3   2   2      148.86      184.11      8.81 o 
   4   2   2       73.99       81.24     10.22 o 
   5   2   2      172.05      229.76     17.51 o 
   6   2   2     1191.68     1628.21     90.89 o 
   7   2   2        2.24       19.33     29.37 o 
   8   2   2       27.18       92.29     31.46 o 
   9   2   2      417.64      545.65     72.25 o 
  10   2   2       16.85       25.59     29.78 o 
  11   2   2        7.38       29.78     32.30 o 
  12   2   2       17.07        6.37     20.14 o 
 -10   3   2      237.03      315.52     25.80 o 
  -9   3   2        5.39       15.80     12.80 o 
  -8   3   2        0.52       18.65     12.77 o 
  -7   3   2       49.43       59.10     11.92 o 
  -6   3   2       51.15       25.47     11.10 o 
  -5   3   2      112.85       81.67     12.03 o 
  -4   3   2      110.35      102.97     12.33 o 
  -3   3   2      377.48      350.84     17.79 o 
  -2   3   2        0.00       -5.02      5.02 o 
  -1   3   2      922.30      841.84     24.68 o 
   0   3   2     6176.99     5339.23    134.46 o 
   1   3   2      768.64      566.16     13.97 o 
   2   3   2     3198.88     2884.12     59.32 o 
   3   3   2      281.33      226.53      7.66 o 
   4   3   2     3949.58     3763.43    110.92 o 
   5   3   2     1607.43     1764.25     77.63 o 
   6   3   2     1429.40     1612.64     72.41 o 
   7   3   2       89.02      122.95     31.89 o 
   8   3   2       15.87       21.81     23.91 o 
   9   3   2      337.57      323.76     52.49 o 
  10   3   2       21.01        7.14     28.53 o 
  11   3   2        5.56        5.03     29.78 o 
  12   3   2       49.53      107.40     40.70 o 
  13   3   2        0.04       -6.71     33.56 o 
 -10   4   2       33.97       -6.79     17.21 o 
  -9   4   2        9.31        4.28     13.37 o 
  -8   4   2        9.46       13.90     13.94 o 
  -7   4   2       25.04       15.75     11.48 o 
  -6   4   2       36.85        7.53     16.35 o 
  -5   4   2       63.50      100.36     21.46 o 
  -4   4   2        3.16      -10.50     10.50 o 
  -3   4   2       17.10       17.44      7.77 o 
  -2   4   2      102.68       62.78      9.66 o 
  -1   4   2     3493.99     3003.43     77.87 o 
   0   4   2     2194.25     1810.69     48.31 o 
   1   4   2     1298.29     1112.61     25.92 o 
   2   4   2      477.15      467.53     12.32 o 
   3   4   2        0.06       -3.68      3.68 o 
   4   4   2       93.13       88.39     13.40 o 
   5   4   2      181.16      203.52     14.35 o 
   6   4   2      130.26      132.47     22.03 o 
   7   4   2      512.33      537.24     40.09 o 
   8   4   2       37.64       30.83     16.41 o 
   9   4   2        9.14       36.08     27.27 o 
  10   4   2      124.23      204.36     46.58 o 
  11   4   2       11.53       23.49     30.63 o 
  12   4   2       72.64       56.63     35.24 o 
  13   4   2        3.81      -21.81     31.46 o 
  -9   5   2        2.74       12.73     16.66 o 
  -8   5   2        1.85      -13.73     13.73 o 
  -7   5   2       88.97       83.72     15.21 o 
  -6   5   2      161.71      143.95     19.05 o 
  -5   5   2       82.73       68.27     18.17 o 
  -4   5   2        9.48       -1.34     12.07 o 
  -3   5   2      220.18      184.46     17.77 o 
  -2   5   2     1878.26     1543.45     50.14 o 
  -1   5   2       17.85       -9.00     11.39 o 
   0   5   2       23.50       -9.63      9.63 o 
   1   5   2        0.71        5.91      4.11 o 
   2   5   2      492.93      461.35     14.94 o 
   3   5   2      299.06      257.49     14.23 o 
   4   5   2     1366.36     1292.02     37.29 o 
   5   5   2      608.02      539.66     19.06 o 
   6   5   2      234.12      264.96     35.46 o 
   7   5   2        4.53       10.56     14.09 o 
   8   5   2      217.02      268.00     41.77 o 
   9   5   2       87.67       91.87     21.51 o 
  10   5   2       23.88       24.75     30.20 o 
  11   5   2      101.69       97.76     41.95 o 
  12   5   2        0.36       37.34     34.39 o 
  13   5   2       28.88       61.67     40.27 o 
  -8   6   2        0.23        6.55     13.97 o 
  -7   6   2       19.07       19.56     13.25 o 
  -6   6   2       53.08       47.35     13.50 o 
  -5   6   2       41.57       45.83     12.16 o 
  -4   6   2        0.00       -3.08     10.64 o 
  -3   6   2       55.85       82.58     12.20 o 
  -2   6   2      121.72      149.36     12.31 o 
  -1   6   2     1393.79     1729.03     55.87 o 
   0   6   2      204.94      208.18     13.62 o 
   1   6   2     1108.45      991.48     27.37 o 
   2   6   2     1524.38     1573.35     43.54 o 
   3   6   2      134.16      125.40      8.52 o 
   4   6   2      552.47      597.52     37.72 o 
   5   6   2     1961.64     1989.21     61.19 o 
   6   6   2      158.76      163.82      9.93 o 
   7   6   2        1.89       -6.60      6.60 o 
   8   6   2      235.58      271.17     34.21 o 
   9   6   2       37.46       40.72     35.66 o 
  10   6   2       36.37       30.34     20.02 o 
  11   6   2       23.42       11.33     31.88 o 
  12   6   2        3.39      -19.30     28.53 o 
  13   6   2        9.19        2.10     31.04 o 
  -7   7   2        0.13      -13.11     13.11 o 
  -6   7   2        0.70       -5.72     12.05 o 
  -5   7   2       65.24       63.60     15.84 o 
  -4   7   2        8.70       11.30     11.16 o 
  -3   7   2      139.80      182.19     16.69 o 
  -2   7   2      164.15      161.67     13.91 o 
  -1   7   2      871.47      837.15     31.80 o 
   0   7   2      156.01      179.61     10.97 o 
   1   7   2     1554.94     1468.04     41.66 o 
   2   7   2      469.41      420.79     16.89 o 
   3   7   2      151.44      153.31     13.81 o 
   4   7   2      301.99      298.74     15.75 o 
   5   7   2      135.32      265.28     18.61 o 
   6   7   2       34.79      103.83     11.10 o 
   7   7   2       49.79       96.00     13.63 o 
   8   7   2      147.93      170.54     15.12 o 
   9   7   2      198.80      247.97     31.69 o 
  10   7   2        8.25       58.73     30.20 o 
  11   7   2       22.74       33.09     22.75 o 
  -7   8   2        1.68      -17.59     17.59 o 
  -6   8   2        4.67       42.35     19.36 o 
  -5   8   2       13.44        8.90     15.25 o 
  -4   8   2        5.74        6.14     13.52 o 
  -3   8   2       44.27       27.16     14.40 o 
  -2   8   2      252.88      240.74     22.00 o 
  -1   8   2       81.48      102.28     12.55 o 
   0   8   2       59.02       73.21      8.28 o 
   1   8   2       83.68      122.47     10.18 o 
   2   8   2       80.00       69.74      8.14 o 
   3   8   2       42.38       36.83      8.98 o 
   4   8   2      280.52      367.30     19.35 o 
   5   8   2        2.42        7.54      7.13 o 
   6   8   2      442.01      519.65     23.87 o 
   7   8   2      103.74      381.31     38.08 o 
   8   8   2     1962.80     1714.72     60.72 o 
   9   8   2       58.28       60.33     11.17 o 
  10   8   2        1.24      117.87     38.17 o 
  11   8   2       33.32       71.74     33.14 o 
  12   8   2       16.25       -4.19     28.11 o 
  -5   9   2        1.90      -15.56     20.67 o 
  -4   9   2        0.45       26.10     18.43 o 
  -3   9   2       14.87       18.16     17.80 o 
  -2   9   2      182.75      178.22     36.07 o 
  -1   9   2      416.88      472.04     38.16 o 
   0   9   2       12.18       14.77     11.38 o 
   1   9   2       32.09       40.08      8.49 o 
   2   9   2       13.19       22.34      9.79 o 
   3   9   2      160.53      181.38     14.84 o 
   4   9   2      135.59      138.25     13.30 o 
   5   9   2      672.51      646.62     27.63 o 
   6   9   2      580.04      493.43     23.63 o 
   7   9   2      684.88      710.29     35.84 o 
   8   9   2      663.61      576.63     38.34 o 
   9   9   2      262.11      225.19     18.35 o 
  10   9   2       68.15       72.66     12.34 o 
  11   9   2        0.12        6.55     13.58 o 
  12   9   2       20.85       32.72     33.98 o 
  13   9   2       18.49       -5.88     34.40 o 
  -4  10   2       41.03       34.92     22.12 o 
  -3  10   2      190.90      167.07     31.07 o 
  -2  10   2        9.77       64.93     21.97 o 
  -1  10   2      109.16      154.25     24.68 o 
   0  10   2      119.16      116.94     30.30 o 
   1  10   2        7.83       -0.73     12.17 o 
   2  10   2       51.37       57.23     14.32 o 
   3  10   2       54.26       56.27     12.60 o 
   4  10   2       31.79       36.19     11.94 o 
   5  10   2       24.52       32.36     12.37 o 
   6  10   2       82.40      164.77     15.91 o 
   7  10   2      318.64      317.76     24.62 o 
   8  10   2        3.82      -12.53     12.53 o 
   9  10   2        2.95       10.86     12.35 o 
  10  10   2        6.39      -14.65     14.65 o 
  11  10   2        4.54        4.65     12.83 o 
  12  10   2       42.36       31.06     14.45 o 
  -3  11   2        9.78       71.28     23.35 o 
  -2  11   2       26.30      145.86     26.52 o 
  -1  11   2        7.77       -7.30     18.36 o 
   0  11   2        0.10      -17.77     17.78 o 
   1  11   2        0.03        7.69     16.37 o 
   2  11   2        4.08        2.13     16.47 o 
   3  11   2       22.18       15.45     13.87 o 
   4  11   2        7.20       24.40     13.95 o 
   5  11   2       85.52       94.23     17.26 o 
   6  11   2        0.12       -7.90     14.71 o 
   7  11   2       90.56      100.44     20.08 o 
   8  11   2        1.60        0.75     15.55 o 
   9  11   2        0.01        0.43     14.95 o 
  10  11   2        0.85        6.51     15.29 o 
  11  11   2        9.65       20.12     15.22 o 
  12  11   2       69.16       85.31     19.25 o 
  -1  12   2        2.86       37.24     22.79 o 
   0  12   2        0.26      -15.46     19.11 o 
   1  12   2       11.38        6.46     19.02 o 
   2  12   2        0.29      -17.26     17.26 o 
   3  12   2      240.17      275.38     37.24 o 
   4  12   2       79.16       83.33     20.91 o 
   5  12   2       14.39        0.17     17.00 o 
   6  12   2       26.15       36.74     22.24 o 
   7  12   2        2.30       -0.28     17.40 o 
   8  12   2        4.94       -3.72     16.56 o 
   9  12   2        6.53       -7.56     20.37 o 
  10  12   2        6.26       35.16     18.46 o 
  11  12   2        0.83       -4.18     17.26 o 
   1  13   2        2.38       39.24     29.00 o 
   2  13   2        1.92       25.59     35.44 o 
   3  13   2       66.06       41.94     26.92 o 
   4  13   2       69.90       60.84     25.81 o 
   5  13   2        6.89       13.00     23.14 o 
   6  13   2        9.08       -2.67     33.98 o 
   7  13   2        4.65       11.01     26.01 o 
   8  13   2        0.12       45.72     25.78 o 
   9  13   2        0.30        3.69     41.32 o 
  10  13   2        4.68      -19.65     19.65 o 
   4  14   2        3.76       12.72     26.10 o 
   5  14   2        9.79      -32.30     32.30 o 
   6  14   2        0.22       63.76     37.75 o 
   7  14   2        6.77       14.76     25.92 o 
   8  14   2        0.10        9.89     27.28 o 
  -7 -14   3       12.14        5.88     44.46 o 
  -6 -14   3       27.51       69.21     44.05 o 
  -5 -14   3        0.83       34.39     39.43 o 
  -4 -14   3        6.47       26.44     28.77 o 
 -10 -13   3        1.19        0.45     24.49 o 
  -9 -13   3        1.42       -3.03     25.37 o 
  -8 -13   3        1.65       20.28     24.89 o 
  -7 -13   3        1.74        4.35     24.77 o 
  -6 -13   3       42.24       45.62     27.35 o 
  -5 -13   3       54.47       79.81     30.10 o 
  -4 -13   3        5.36       -1.79     26.32 o 
  -3 -13   3       18.67       23.86     26.92 o 
  -2 -13   3       10.70       41.55     34.39 o 
  -1 -13   3       11.69        0.65     26.27 o 
 -11 -12   3       33.09       94.00     26.92 o 
 -10 -12   3       19.90       -3.47     20.41 o 
  -9 -12   3       31.70       45.78     23.62 o 
  -8 -12   3        9.47       34.89     22.87 o 
  -7 -12   3       20.05      128.64     29.19 o 
  -6 -12   3       10.58       22.04     19.21 o 
  -5 -12   3       38.92       23.84     18.65 o 
  -4 -12   3        3.65       15.08     19.09 o 
  -3 -12   3       11.45        4.04     23.18 o 
  -2 -12   3       48.83       25.31     25.64 o 
  -1 -12   3       20.63       28.26     22.54 o 
   0 -12   3        1.08      -11.40     20.86 o 
   1 -12   3        1.70       18.85     23.36 o 
 -12 -11   3        0.82       53.56     43.84 o 
 -11 -11   3       28.74       30.41     21.92 o 
 -10 -11   3        0.07       12.18     22.65 o 
  -9 -11   3        4.46      -13.93     19.00 o 
  -8 -11   3       25.17       23.49     45.31 o 
  -7 -11   3      382.63      350.48     39.75 o 
  -6 -11   3      111.89      189.58     23.77 o 
  -5 -11   3      111.81      129.99     21.77 o 
  -4 -11   3       38.84       39.35     16.37 o 
  -3 -11   3        2.22        4.77     14.19 o 
  -2 -11   3        0.25       14.24     28.18 o 
  -1 -11   3        3.59       -7.65     18.01 o 
   0 -11   3       15.52       24.52     20.42 o 
   1 -11   3        0.37        3.86     20.41 o 
   2 -11   3        3.75       44.82     23.37 o 
   3 -11   3        0.02       25.33     22.02 o 
 -12 -10   3       34.79       39.49     18.36 o 
 -11 -10   3       24.88       40.38     17.15 o 
 -10 -10   3        8.64        3.17     21.01 o 
  -9 -10   3       25.93       26.02     18.49 o 
  -8 -10   3       53.03       26.17     29.99 o 
  -7 -10   3       24.62       33.74     19.94 o 
  -6 -10   3        2.70      106.55     17.19 o 
  -5 -10   3        8.99      200.84     19.21 o 
  -4 -10   3       12.32        7.23     12.77 o 
  -3 -10   3       27.71       21.92     13.74 o 
  -2 -10   3       11.45        9.38     13.56 o 
  -1 -10   3        9.50       25.31     16.54 o 
   0 -10   3       30.38       55.64     19.92 o 
   1 -10   3       34.21      161.47     45.18 o 
   2 -10   3      346.66      319.31     40.62 o 
   3 -10   3       87.49       94.90     23.40 o 
   4 -10   3       64.58       76.26     22.70 o 
 -13  -9   3        4.93       22.23     38.60 o 
 -12  -9   3       29.05       30.37     16.38 o 
 -11  -9   3        6.17        5.49     13.35 o 
 -10  -9   3        0.42      -10.68     10.68 o 
  -9  -9   3       52.19       29.31     13.49 o 
  -8  -9   3       41.78       70.12     15.62 o 
  -7  -9   3     2394.16     2229.47     79.21 o 
  -6  -9   3      479.05      455.04     26.74 o 
  -5  -9   3        8.45       14.46     10.19 o 
  -4  -9   3       87.82       93.62     10.53 o 
  -3  -9   3        8.16       17.44     11.00 o 
  -2  -9   3        6.32       21.83     10.62 o 
  -1  -9   3       23.94       15.98     11.77 o 
   0  -9   3       23.33       -5.52     15.36 o 
   1  -9   3      136.33      150.64     24.37 o 
   2  -9   3      261.74      262.22     64.87 o 
   3  -9   3        2.35        5.69     16.12 o 
   4  -9   3       15.47       54.57     20.10 o 
   5  -9   3       21.48       15.53     18.71 o 
 -13  -8   3        1.01      -18.87     34.82 o 
 -12  -8   3        9.24        2.10     33.98 o 
 -11  -8   3        0.21       10.34     20.23 o 
 -10  -8   3       47.61       34.53     11.70 o 
  -9  -8   3       28.89       23.12     11.61 o 
  -8  -8   3     1472.20     1464.25     54.09 o 
  -7  -8   3       12.70       21.50      9.23 o 
  -6  -8   3      103.32      157.99     14.35 o 
  -5  -8   3        5.87       12.30      7.69 o 
  -4  -8   3      239.49      274.52     20.33 o 
  -3  -8   3       13.85       14.75      6.60 o 
  -2  -8   3       29.16       38.06     10.27 o 
  -1  -8   3      117.91       75.45     12.91 o 
   0  -8   3      151.24      157.75     17.30 o 
   1  -8   3       69.06       40.00     10.42 o 
   2  -8   3       44.44       56.43     14.69 o 
   3  -8   3       73.93       96.84     17.41 o 
   4  -8   3       13.55       26.68     15.14 o 
   5  -8   3       18.84       14.67     17.48 o 
   6  -8   3       17.11       49.47     20.69 o 
 -13  -7   3        0.19      -11.75     32.72 o 
 -12  -7   3        2.87       -2.52     33.56 o 
 -11  -7   3       65.45       34.40     35.66 o 
 -10  -7   3      554.71      515.11     51.10 o 
  -9  -7   3      180.45      264.54     16.79 o 
  -8  -7   3      469.68      592.91     33.75 o 
  -7  -7   3      131.45      145.46     17.15 o 
  -6  -7   3        5.72       46.61     10.71 o 
  -5  -7   3        9.38        5.52      6.37 o 
  -4  -7   3      141.71      250.20     23.71 o 
  -3  -7   3        5.49        6.99      6.54 o 
  -2  -7   3      193.47      210.79     15.18 o 
  -1  -7   3      321.35      414.50     21.03 o 
   0  -7   3       87.92      158.42     27.49 o 
   1  -7   3      218.69      285.47     17.07 o 
   2  -7   3       22.21       28.28     10.54 o 
   3  -7   3      110.99      105.82     14.11 o 
   4  -7   3        0.03       23.29     12.81 o 
   5  -7   3        1.10      -11.52     13.08 o 
   6  -7   3        6.74       -1.63     14.55 o 
   7  -7   3        3.27        7.00     15.86 o 
 -13  -6   3        0.69       61.66     41.53 o 
 -12  -6   3        0.10      -25.17     25.17 o 
 -11  -6   3       63.78       79.29     40.70 o 
 -10  -6   3        7.18       -7.55     27.68 o 
  -9  -6   3      385.67      422.33     28.75 o 
  -8  -6   3      403.66      355.54     17.78 o 
  -7  -6   3       16.35       17.98      6.45 o 
  -6  -6   3        6.85        9.83      6.94 o 
  -5  -6   3       40.26       67.31     16.73 o 
  -4  -6   3       50.49       63.79     10.79 o 
  -3  -6   3      441.44      477.25     19.88 o 
  -2  -6   3      393.06      340.83     14.90 o 
  -1  -6   3       48.30       45.73      7.44 o 
   0  -6   3       15.66       27.48      7.00 o 
   1  -6   3      596.37      634.78     35.07 o 
   2  -6   3      282.03      319.94     17.62 o 
   3  -6   3        7.86       26.52      9.71 o 
   4  -6   3       89.62       84.49     12.95 o 
   5  -6   3       22.85       47.86     12.41 o 
   6  -6   3       27.52       26.21     13.28 o 
   7  -6   3       36.73       21.06     23.07 o 
   8  -6   3        7.02       33.70     22.24 o 
 -13  -5   3        0.33       52.02     39.43 o 
 -12  -5   3        2.55      -14.26     28.53 o 
 -11  -5   3        7.93       11.75     31.04 o 
 -10  -5   3       13.76      -24.75     24.75 o 
  -9  -5   3       65.33       13.43     26.43 o 
  -8  -5   3       87.49      117.26     18.06 o 
  -7  -5   3       24.66       30.46      6.59 o 
  -6  -5   3      153.30      151.27     15.85 o 
  -5  -5   3      801.70      793.79     25.11 o 
  -4  -5   3       19.08        7.64      5.90 o 
  -3  -5   3      242.16      283.56     13.02 o 
  -2  -5   3      678.61      562.81     25.28 o 
  -1  -5   3      111.00      139.33      8.62 o 
   0  -5   3      379.50      328.06     14.08 o 
   1  -5   3      355.75      353.84     17.15 o 
   2  -5   3       30.05       11.09      7.97 o 
   3  -5   3       97.02      105.22     14.97 o 
   4  -5   3        0.09       -7.20      7.20 o 
   5  -5   3       29.69       24.08      9.02 o 
   6  -5   3       14.95       -2.75      9.31 o 
   7  -5   3      115.52       97.65     14.96 o 
   8  -5   3        3.58       12.11     12.61 o 
   9  -5   3        3.23        3.90     14.80 o 
 -13  -4   3        0.47       -7.13     34.82 o 
 -12  -4   3        4.34       20.56     33.56 o 
 -11  -4   3       41.10       49.92     34.82 o 
 -10  -4   3       14.97      -11.33     26.85 o 
  -9  -4   3       56.85       -7.14     23.07 o 
  -8  -4   3       39.97       11.75     21.81 o 
  -7  -4   3      215.00      258.26     19.57 o 
  -6  -4   3       10.18        9.81      7.99 o 
  -5  -4   3      272.64      294.58     13.12 o 
  -4  -4   3        1.97        0.45      5.38 o 
  -3  -4   3      782.48      735.37     25.13 o 
  -2  -4   3        0.69       -3.79      3.79 o 
  -1  -4   3      518.96      461.60     14.32 o 
   0  -4   3      841.38      811.01     27.71 o 
   1  -4   3       85.71       72.67      9.16 o 
   2  -4   3       40.83       29.83      7.74 o 
   3  -4   3       40.56       32.81      8.09 o 
   4  -4   3        0.62       -4.30      7.15 o 
   5  -4   3        0.00       -2.40      7.64 o 
   6  -4   3        2.47        0.78      8.00 o 
   7  -4   3        2.28        0.83      8.94 o 
   8  -4   3        0.19       14.37     10.64 o 
   9  -4   3        9.79       16.73     11.96 o 
  10  -4   3        5.12       40.30     21.49 o 
 -13  -3   3        4.09        8.04     16.81 o 
 -12  -3   3       10.42       85.69     51.17 o 
 -11  -3   3       13.46       17.81     15.05 o 
 -10  -3   3       20.09        0.19     13.44 o 
  -9  -3   3      303.45      346.30     22.86 o 
  -8  -3   3      101.40       95.75     15.43 o 
  -7  -3   3      204.07      150.05     17.80 o 
  -6  -3   3       42.25       57.88      9.94 o 
  -5  -3   3     3485.96     4695.61    195.47 o 
  -4  -3   3      116.47      140.53     10.32 o 
  -3  -3   3      342.01      359.43     23.68 o 
  -2  -3   3     3291.70     2667.68     67.73 o 
  -1  -3   3     1488.14     1190.19     32.09 o 
   0  -3   3      228.65      143.70      9.90 o 
   1  -3   3      460.73      385.03     16.51 o 
   2  -3   3      143.87      120.97     14.87 o 
   3  -3   3      862.54      754.03     28.66 o 
   4  -3   3        0.97       -6.74      8.77 o 
   5  -3   3       95.04       72.51     12.27 o 
   6  -3   3       30.05        6.30     10.72 o 
   7  -3   3       87.92      113.30     16.53 o 
   8  -3   3        2.28       16.72     11.53 o 
   9  -3   3        1.74       -7.19     12.26 o 
  10  -3   3       17.66       27.79     14.85 o 
 -12  -2   3        9.00       20.36     11.22 o 
 -11  -2   3       18.20       13.87     10.27 o 
 -10  -2   3        2.21        4.12      8.41 o 
  -9  -2   3       18.20       24.86     10.68 o 
  -8  -2   3       31.58       45.75      9.82 o 
  -7  -2   3        0.29       14.30      8.89 o 
  -6  -2   3       59.64       70.03     10.67 o 
  -5  -2   3     1115.71     1187.42     51.97 o 
  -4  -2   3     1000.28     1099.21     38.05 o 
  -3  -2   3      270.85      282.23     10.39 o 
  -2  -2   3      283.75      223.60      8.57 o 
  -1  -2   3        4.07       11.40      3.48 o 
   0  -2   3      651.70      491.90     15.65 o 
   1  -2   3     2626.06     2312.77     52.87 o 
   2  -2   3      679.09      590.67     16.44 o 
   3  -2   3       89.34       56.19      7.77 o 
   4  -2   3      131.42      138.87     14.11 o 
   5  -2   3        1.94       11.80      7.93 o 
   6  -2   3      130.83      147.58     15.33 o 
   7  -2   3      154.94      240.73     26.47 o 
   8  -2   3       70.97      106.22     14.64 o 
   9  -2   3        0.20       -4.80     11.11 o 
  10  -2   3        0.01       44.85     17.29 o 
  11  -2   3        0.37       13.77     14.23 o 
 -12  -1   3        5.82       20.53     12.65 o 
 -11  -1   3        9.56       22.30     14.97 o 
 -10  -1   3      219.49      226.49     17.78 o 
  -9  -1   3      111.47       96.80     14.75 o 
  -8  -1   3      332.88      344.61     23.54 o 
  -7  -1   3      140.93      201.53     15.32 o 
  -6  -1   3     2274.04     2252.78     82.23 o 
  -5  -1   3      193.63      177.46     10.83 o 
  -4  -1   3      224.39      260.90     10.83 o 
  -3  -1   3       68.32       97.29      6.45 o 
  -2  -1   3     3356.24     2708.87     79.12 o 
  -1  -1   3    10460.59    12801.23    340.40 o 
   0  -1   3    11775.07    13955.37    370.70 o 
   1  -1   3    23888.35    30772.58    715.53 o 
   2  -1   3    21119.69    29181.53    726.75 o 
   3  -1   3      314.66      383.30     13.75 o 
   4  -1   3        7.02       21.21      6.64 o 
   5  -1   3       53.50      109.10      8.46 o 
   6  -1   3      181.49      197.61     16.63 o 
   7  -1   3       44.84       54.41     10.54 o 
   8  -1   3      153.50      163.92     16.41 o 
   9  -1   3       44.92       41.19     13.73 o 
  10  -1   3      146.79      148.59     18.91 o 
  11  -1   3        4.74        0.81     12.42 o 
 -12   0   3        0.26        7.64     13.85 o 
 -11   0   3       31.63       32.98     13.38 o 
 -10   0   3      151.13      140.32     16.05 o 
  -9   0   3       18.24       26.55     10.49 o 
  -8   0   3       80.35       97.92     10.84 o 
  -7   0   3      174.33      163.96     11.68 o 
  -6   0   3     1175.64     1186.33     40.93 o 
  -5   0   3      148.81      190.57     12.57 o 
  -4   0   3      184.84      197.94     12.21 o 
  -3   0   3     1238.32     1184.59     36.22 o 
  -2   0   3     1110.88      924.73     26.21 o 
  -1   0   3      728.76      552.98     15.30 o 
   0   0   3       50.33       60.60      3.80 o 
   1   0   3      243.89      257.34      7.35 o 
   2   0   3      650.05      632.39     19.04 o 
   3   0   3      835.72      934.18     24.97 o 
   4   0   3      150.53      152.75      9.24 o 
   5   0   3      183.73      197.52     11.30 o 
   6   0   3     1075.28     1052.80     37.65 o 
   7   0   3      144.49      147.68     16.08 o 
   8   0   3       61.56       85.00     11.80 o 
   9   0   3       39.47       50.64     12.30 o 
  10   0   3      139.38      126.79     16.30 o 
  11   0   3       45.52      107.72     65.34 o 
  12   0   3        0.00        0.63     11.45 o 
 -11   1   3        0.08        8.39     14.45 o 
 -10   1   3       72.51      107.82     16.46 o 
  -9   1   3        1.29       42.88     12.65 o 
  -8   1   3      198.86      218.97     14.63 o 
  -7   1   3       38.54       68.90      9.64 o 
  -6   1   3      205.85      246.70     29.82 o 
  -5   1   3      224.56      241.45     13.40 o 
  -4   1   3       76.88       76.98      7.52 o 
  -3   1   3      481.98      450.30     15.44 o 
  -2   1   3    21627.88    28795.66    714.29 o 
  -1   1   3    26247.26    34896.72    815.86 o 
   0   1   3    11528.91    14179.42    403.99 o 
   1   1   3    13801.36    15147.40    306.39 o 
   2   1   3     3175.31     2550.04     52.17 o 
   3   1   3      165.61      178.72      7.73 o 
   4   1   3      237.21      286.68     18.57 o 
   5   1   3       64.56      111.74     11.43 o 
   6   1   3     2615.27     2587.65     95.32 o 
   7   1   3      257.53      338.64     19.32 o 
   8   1   3      282.90      288.54     28.65 o 
   9   1   3      104.18      101.36     16.60 o 
  10   1   3      230.63      209.99     16.98 o 
  11   1   3        3.18        5.24     12.82 o 
  12   1   3        4.13       -8.59     14.10 o 
 -11   2   3        0.58        9.69     17.66 o 
 -10   2   3        2.70      -13.71     14.30 o 
  -9   2   3        0.49       23.14     12.45 o 
  -8   2   3      160.46      182.65     16.47 o 
  -7   2   3      108.49      123.08     13.92 o 
  -6   2   3      186.74      177.69     14.97 o 
  -5   2   3        5.35        9.04      7.33 o 
  -4   2   3      101.02       91.19     10.08 o 
  -3   2   3      108.44      103.51      8.60 o 
  -2   2   3      375.75      416.73     17.57 o 
  -1   2   3     4134.41     3737.93     89.51 o 
   0   2   3      755.32      631.28     18.03 o 
   1   2   3        6.62       11.88      2.19 o 
   2   2   3      117.81      130.93      5.03 o 
   3   2   3      122.55      140.70     13.08 o 
   4   2   3      877.98      853.16     48.66 o 
   5   2   3      330.29      631.61    101.92 o 
   6   2   3       16.02       27.48     36.29 o 
   7   2   3        3.42       13.23     13.68 o 
   8   2   3       34.88       62.09     27.69 o 
   9   2   3        3.57      -23.91     23.91 o 
  10   2   3        5.89        4.62     28.53 o 
  11   2   3       15.09       40.05     16.76 o 
  12   2   3        7.95       11.02     12.91 o 
 -10   3   3        0.54        1.93     15.48 o 
  -9   3   3        9.38       16.65     12.80 o 
  -8   3   3        6.79        0.50     10.69 o 
  -7   3   3       65.80       59.34     13.19 o 
  -6   3   3      144.34      118.46     14.78 o 
  -5   3   3      104.81       95.83     12.23 o 
  -4   3   3        2.82       -6.12      7.81 o 
  -3   3   3      397.62      454.91     37.63 o 
  -2   3   3       34.76        6.34      5.40 o 
  -1   3   3      287.52      234.80     10.66 o 
   0   3   3      226.91      153.46      7.92 o 
   1   3   3     1210.06     1042.03     22.97 o 
   2   3   3     3576.34     2985.24     59.06 o 
   3   3   3      751.59      572.04     14.86 o 
   4   3   3       44.95       79.11      7.17 o 
   5   3   3     4580.20     4965.58    206.51 o 
   6   3   3       93.03       84.32     12.62 o 
   7   3   3       54.98       60.55     17.27 o 
   8   3   3       81.19       88.95     27.69 o 
   9   3   3      419.54      510.74     68.46 o 
  10   3   3        5.28       -9.64     26.42 o 
  11   3   3        7.39       10.07     31.04 o 
  12   3   3        4.07       -1.68     30.20 o 
  13   3   3        1.40      -24.33     31.88 o 
 -10   4   3        5.49       11.15     17.16 o 
  -9   4   3        9.47        5.63     13.85 o 
  -8   4   3        1.52        0.62     11.59 o 
  -7   4   3        3.64       -6.35     13.02 o 
  -6   4   3        3.14        2.13     11.46 o 
  -5   4   3       27.44       21.87     11.42 o 
  -4   4   3        6.05      -10.17     10.17 o 
  -3   4   3      455.79      406.12     21.09 o 
  -2   4   3       81.40       85.77     14.99 o 
  -1   4   3       67.18       50.25      7.42 o 
   0   4   3     1570.09     1348.77     37.05 o 
   1   4   3      704.13      544.31     14.45 o 
   2   4   3       16.30       -3.21      3.21 o 
   3   4   3      711.11      645.90     16.76 o 
   4   4   3       28.83       17.99      5.32 o 
   5   4   3      227.74      255.78     19.59 o 
   6   4   3        0.70       10.32      9.18 o 
   7   4   3      401.77      393.50     34.44 o 
   8   4   3       18.06       23.48     15.12 o 
   9   4   3       65.80       81.40     31.47 o 
  10   4   3       12.13        1.26     25.59 o 
  11   4   3       30.00       -7.97     27.27 o 
  12   4   3        9.90       24.33     30.20 o 
  13   4   3        0.13       31.46     35.24 o 
  -9   5   3        1.15       15.84     17.16 o 
  -8   5   3        1.20       -1.68     15.17 o 
  -7   5   3      121.78      110.03     17.86 o 
  -6   5   3       68.25       59.33     15.57 o 
  -5   5   3       35.45       27.14     12.29 o 
  -4   5   3        0.07      -10.08     10.08 o 
  -3   5   3       94.51       81.47     13.60 o 
  -2   5   3       92.55       77.28     11.72 o 
  -1   5   3      619.85      551.04     20.93 o 
   0   5   3      508.28      424.90     20.69 o 
   1   5   3       55.92       57.35      7.39 o 
   2   5   3      746.68      612.13     25.19 o 
   3   5   3       86.37      100.42      6.08 o 
   4   5   3       18.75      -10.79     10.79 o 
   5   5   3      821.54      725.00     43.34 o 
   6   5   3      223.92      177.14     14.76 o 
   7   5   3       76.27       99.86     25.17 o 
   8   5   3      142.84      125.19     21.94 o 
   9   5   3       31.86       17.66     17.04 o 
  10   5   3       12.13       -7.97     25.59 o 
  11   5   3       17.55       60.41     33.98 o 
  12   5   3        4.50        2.52     31.46 o 
  -8   6   3        1.93      -16.08     16.08 o 
  -7   6   3       45.10       22.48     16.30 o 
  -6   6   3       29.36       57.48     19.99 o 
  -5   6   3        8.28      -10.46     12.65 o 
  -4   6   3        5.06        4.11      9.84 o 
  -3   6   3        0.29       16.54      9.49 o 
  -2   6   3      124.78      157.50     12.72 o 
  -1   6   3      729.54      729.51     38.16 o 
   0   6   3       94.93      124.91     10.09 o 
   1   6   3       65.61      117.07     13.90 o 
   2   6   3       79.19      105.61     26.47 o 
   3   6   3      841.48      794.71     22.40 o 
   4   6   3      171.64      149.01     15.00 o 
   5   6   3       88.47      127.36     46.84 o 
   6   6   3        4.59       -1.45      6.44 o 
   7   6   3       57.46       48.69      7.91 o 
   8   6   3      325.17      305.28     44.09 o 
   9   6   3      474.97      428.06     55.03 o 
  10   6   3       10.17       -5.45     23.49 o 
  -7   7   3        0.05        0.58     13.61 o 
  -6   7   3        4.79       16.12     13.15 o 
  -5   7   3        8.99       42.66     15.23 o 
  -4   7   3        0.10        3.43     13.58 o 
  -3   7   3      133.33      137.95     14.98 o 
  -2   7   3       63.84       80.77     11.28 o 
  -1   7   3      406.84      605.50     26.10 o 
   0   7   3        9.10       12.40      6.74 o 
   1   7   3      522.86      824.26     26.22 o 
   2   7   3       76.34      123.82     10.92 o 
   3   7   3        2.69       37.81      7.08 o 
   4   7   3      100.42      144.69     12.32 o 
   5   7   3       16.18        8.16      6.59 o 
   6   7   3        6.06       -2.97      7.44 o 
   7   7   3      125.12      116.61     11.50 o 
   8   7   3      299.47      317.38     37.89 o 
   9   7   3       93.07      156.61     20.46 o 
  10   7   3      439.15      498.92     64.68 o 
  11   7   3       43.29        0.42     26.43 o 
  -6   8   3       17.21       19.19     18.81 o 
  -5   8   3       26.70        6.50     17.55 o 
  -4   8   3        4.84       20.38     14.60 o 
  -3   8   3       52.77       34.50     14.61 o 
  -2   8   3      114.04      182.83     19.98 o 
  -1   8   3       36.99       25.65      9.92 o 
   0   8   3      111.02       92.06      8.99 o 
   1   8   3      223.59      190.61     12.37 o 
   2   8   3       81.52      110.77      9.51 o 
   3   8   3        2.57        0.57      7.65 o 
   4   8   3      229.37      304.98     17.71 o 
   5   8   3        7.16       12.50      6.92 o 
   6   8   3      185.68      298.53     17.40 o 
   7   8   3      159.43      212.48     18.81 o 
   8   8   3     1773.78     2098.28     80.25 o 
   9   8   3       37.01       35.94     10.24 o 
  10   8   3      103.88       47.00     30.63 o 
  11   8   3        2.47      -20.56     25.17 o 
  12   8   3        3.44       -2.10     28.53 o 
  -5   9   3        8.91       -6.24     18.42 o 
  -4   9   3        2.84       17.74     19.12 o 
  -3   9   3        4.66        9.17     17.87 o 
  -2   9   3      228.36      212.03     26.80 o 
  -1   9   3       56.99       71.99     13.50 o 
   0   9   3        8.77       15.13      8.08 o 
   1   9   3        4.38       -2.60      7.39 o 
   2   9   3        8.35        1.28      7.82 o 
   3   9   3       21.98       16.88      9.69 o 
   4   9   3      188.40      205.99     15.52 o 
   5   9   3      198.54      243.38     16.11 o 
   6   9   3      296.33      258.63     16.66 o 
   7   9   3     2461.46     2096.09     74.30 o 
   8   9   3      316.95      340.48     24.53 o 
   9   9   3       57.80       42.01     12.34 o 
  10   9   3       12.03       -9.51      9.51 o 
  11   9   3        9.52       23.01     11.33 o 
  12   9   3       28.14        7.14     34.82 o 
  13   9   3       10.27        0.00     31.88 o 
  -4  10   3        1.42       14.70     21.16 o 
  -3  10   3      278.66      280.50     32.05 o 
  -2  10   3      288.04      285.37     31.96 o 
  -1  10   3        7.77       48.01     24.28 o 
   0  10   3       64.77       92.04     13.51 o 
   1  10   3       31.12       21.54     10.28 o 
   2  10   3       21.02       -3.59     12.20 o 
   3  10   3        9.90       35.35     11.77 o 
   4  10   3       10.86       20.85     11.49 o 
   5  10   3        6.87       11.24     11.18 o 
   6  10   3       17.38       85.38     13.15 o 
   7  10   3       81.33      201.78     20.50 o 
   8  10   3        6.49       -0.33     13.38 o 
   9  10   3       27.46       26.40     14.77 o 
  10  10   3        2.03        0.82     11.32 o 
  11  10   3       10.55        0.09     12.85 o 
  12  10   3       39.28       32.33     14.15 o 
  -3  11   3        1.50       28.13     23.53 o 
  -2  11   3       11.43       67.22     24.41 o 
  -1  11   3        0.06       -1.42     18.39 o 
   0  11   3       12.40       -5.97     16.86 o 
   1  11   3        2.39       -6.91     23.77 o 
   2  11   3       13.99       -0.73     16.17 o 
   3  11   3        7.92       28.19     14.95 o 
   4  11   3       62.91       38.27     15.15 o 
   5  11   3       32.02       62.09     15.50 o 
   6  11   3      158.31      163.85     21.01 o 
   7  11   3      478.52      395.68     32.77 o 
   8  11   3       26.82       71.15     30.32 o 
   9  11   3        8.79       23.60     16.02 o 
  10  11   3        1.99      -14.35     14.35 o 
  11  11   3       25.21       43.49     26.04 o 
  12  11   3        6.16       29.28     16.33 o 
  -1  12   3        2.27      -18.97     18.97 o 
   0  12   3        0.50       -4.21     20.36 o 
   1  12   3       27.99       29.79     23.83 o 
   2  12   3       18.06       32.33     21.00 o 
   3  12   3       15.92       10.30     20.84 o 
   4  12   3       10.09       30.59     29.95 o 
   5  12   3      116.95      107.23     22.47 o 
   6  12   3       15.67       22.06     23.07 o 
   7  12   3       27.75       29.15     18.72 o 
   8  12   3       29.45       38.44     18.48 o 
   9  12   3       32.52       23.86     18.32 o 
  10  12   3        9.81       15.20     17.34 o 
  11  12   3       14.77       19.42     32.70 o 
   1  13   3        2.48      -10.43     24.68 o 
   2  13   3       43.01       25.41     25.04 o 
   3  13   3       11.08       -2.83     50.13 o 
   4  13   3        9.72       23.41     23.42 o 
   5  13   3       33.46       26.52     24.92 o 
   6  13   3       23.48       87.14     28.73 o 
   7  13   3        0.92      -22.68     22.68 o 
   8  13   3        9.04        7.40     24.17 o 
   9  13   3       12.49        0.22     47.19 o 
  10  13   3        0.01        4.28     19.96 o 
   4  14   3        0.05      -14.69     25.32 o 
   5  14   3        0.02       78.44     39.85 o 
   6  14   3       26.60       37.75     35.24 o 
   7  14   3       10.73       37.24     26.99 o 
  -6 -14   4       14.36       68.38     48.24 o 
  -5 -14   4        4.76        5.03     40.27 o 
  -9 -13   4        0.22        8.12     24.27 o 
  -8 -13   4        7.71       28.33     36.08 o 
  -7 -13   4        0.53      -24.54     24.54 o 
  -6 -13   4        6.48       53.20     38.17 o 
  -5 -13   4        6.48        3.09     29.58 o 
  -4 -13   4        2.31       -2.27     30.20 o 
  -3 -13   4        0.03       63.14     41.32 o 
  -2 -13   4        3.16       -5.43     26.34 o 
  -1 -13   4        5.08       -7.51     29.99 o 
 -11 -12   4       23.40       46.89     40.06 o 
 -10 -12   4        8.77       21.07     23.05 o 
  -9 -12   4       15.42       40.87     22.41 o 
  -8 -12   4        6.25       13.63     23.07 o 
  -7 -12   4      138.98      196.68     33.66 o 
  -6 -12   4      114.00       90.15     21.71 o 
  -5 -12   4        0.01      -17.66     17.66 o 
  -4 -12   4       27.10       46.11     25.49 o 
  -3 -12   4       17.98      -16.35     22.78 o 
  -2 -12   4        0.05        1.20     22.43 o 
  -1 -12   4        3.19       15.09     34.11 o 
   0 -12   4        0.17       27.29     22.85 o 
   1 -12   4        4.50       -9.69     21.27 o 
 -11 -11   4       59.48       74.59     20.79 o 
 -10 -11   4        1.35       14.45     47.41 o 
  -9 -11   4       34.56       31.26     22.11 o 
  -8 -11   4        0.00       14.25     21.66 o 
  -7 -11   4        0.05       41.51     30.41 o 
  -6 -11   4       58.84      101.62     21.28 o 
  -5 -11   4       38.91      200.25     24.71 o 
  -4 -11   4       30.48       34.71     16.50 o 
  -3 -11   4       12.32       21.31     15.75 o 
  -2 -11   4       31.05       34.69     19.32 o 
  -1 -11   4        0.29       11.00     21.53 o 
   0 -11   4       11.25        8.42     19.97 o 
   1 -11   4       31.00       -0.04     25.70 o 
   2 -11   4        0.07       31.24     21.76 o 
   3 -11   4        4.83       36.37     23.25 o 
 -12 -10   4        3.73       13.47     16.86 o 
 -11 -10   4       44.50       55.73     27.77 o 
 -10 -10   4        4.36      -10.47     15.34 o 
  -9 -10   4       40.38       33.79     16.84 o 
  -8 -10   4      170.75      125.21     20.35 o 
  -7 -10   4      116.74      157.82     27.01 o 
  -6 -10   4      204.27      337.59     28.23 o 
  -5 -10   4      606.65      522.12     32.18 o 
  -4 -10   4       46.69       57.50     14.91 o 
  -3 -10   4       11.31        8.80     13.37 o 
  -2 -10   4        0.63       16.65     22.57 o 
  -1 -10   4       87.25       63.57     21.81 o 
   0 -10   4       48.54       56.72     20.25 o 
   1 -10   4      101.42      193.52     26.42 o 
   2 -10   4       85.58       72.88     22.43 o 
   3 -10   4       22.80       24.54     19.81 o 
   4 -10   4        7.54       40.49     25.26 o 
 -12  -9   4        7.08       28.98     15.99 o 
 -11  -9   4       12.93        3.01     11.75 o 
 -10  -9   4       14.82       -3.06     14.71 o 
  -9  -9   4        9.02      -11.76     11.76 o 
  -8  -9   4      123.33      163.28     39.02 o 
  -7  -9   4       50.45       76.05     15.14 o 
  -6  -9   4       16.26       34.58      9.84 o 
  -5  -9   4       98.46      133.57     14.69 o 
  -4  -9   4       32.32       46.54      9.65 o 
  -3  -9   4       19.26       23.48     13.67 o 
  -2  -9   4       68.08       85.37     13.55 o 
  -1  -9   4      224.51      201.99     18.37 o 
   0  -9   4       84.14       57.78     15.62 o 
   1  -9   4      320.96      336.69     32.62 o 
   2  -9   4      168.89      160.36     24.19 o 
   3  -9   4       10.85      -16.10     19.05 o 
   4  -9   4        5.20       34.89     19.27 o 
   5  -9   4        2.51        7.76     18.46 o 
 -13  -8   4        9.83        5.45     39.01 o 
 -12  -8   4        0.02       24.33     36.91 o 
 -11  -8   4       27.97        7.89     19.66 o 
 -10  -8   4       20.23        2.90     10.74 o 
  -9  -8   4        4.68      -11.10     11.69 o 
  -8  -8   4      104.94      108.92     13.78 o 
  -7  -8   4        2.49       10.70      9.76 o 
  -6  -8   4      121.55      195.17     22.29 o 
  -5  -8   4        0.60       13.75      8.14 o 
  -4  -8   4        5.07       -1.68      6.68 o 
  -3  -8   4      113.78      149.51     11.45 o 
  -2  -8   4      106.38      152.31     13.57 o 
  -1  -8   4       73.80       40.65     10.86 o 
   0  -8   4      119.57      164.10     19.71 o 
   1  -8   4       94.57      127.92     13.53 o 
   2  -8   4       56.38       63.15     15.60 o 
   3  -8   4       30.80       41.67     14.30 o 
   4  -8   4       10.68        7.80     14.47 o 
   5  -8   4       41.07       15.14     17.54 o 
   6  -8   4       13.92        3.18     18.19 o 
 -13  -7   4       19.17       -1.26     36.08 o 
 -12  -7   4        5.34        9.23     33.56 o 
 -11  -7   4      110.39      112.87     43.22 o 
 -10  -7   4       20.21       19.46     13.80 o 
  -9  -7   4      683.25      602.63     31.63 o 
  -8  -7   4      597.01      864.41     35.91 o 
  -7  -7   4       74.50       69.26      8.36 o 
  -6  -7   4      124.02      139.06     13.23 o 
  -5  -7   4       14.49       31.77      8.04 o 
  -4  -7   4      784.91      686.67     26.39 o 
  -3  -7   4        1.41       13.77      7.19 o 
  -2  -7   4       20.35       23.79     11.63 o 
  -1  -7   4      112.51      211.71     18.83 o 
   0  -7   4      208.18      201.64     15.02 o 
   1  -7   4      245.27      224.90     15.26 o 
   2  -7   4       11.95       16.37      9.70 o 
   3  -7   4       11.57        5.52     10.21 o 
   4  -7   4        7.27       19.15     12.92 o 
   5  -7   4        0.55       -4.04     13.69 o 
   6  -7   4        0.12       27.61     15.11 o 
   7  -7   4        2.78       30.50     27.79 o 
 -13  -6   4        0.03       -2.10     35.65 o 
 -12  -6   4        4.33      -26.85     26.85 o 
 -11  -6   4       47.81        9.23     31.04 o 
 -10  -6   4        7.92        9.64     29.78 o 
  -9  -6   4        1.82       17.74      8.57 o 
  -8  -6   4      312.29      391.01     23.02 o 
  -7  -6   4        0.94       -6.43      6.43 o 
  -6  -6   4       36.23       27.41      6.42 o 
  -5  -6   4      149.31      162.20     11.39 o 
  -4  -6   4        5.25        4.91      6.39 o 
  -3  -6   4       30.93       25.81      7.19 o 
  -2  -6   4      216.66      207.16     15.87 o 
  -1  -6   4      290.08      297.58     18.48 o 
   0  -6   4      197.72      170.99     14.11 o 
   1  -6   4      426.47      420.70     25.52 o 
   2  -6   4        0.23        8.99      7.66 o 
   3  -6   4       79.54       71.05     11.34 o 
   4  -6   4      104.79      160.67     14.57 o 
   5  -6   4      166.20      191.91     17.77 o 
   6  -6   4        7.32        9.14     13.48 o 
   7  -6   4       25.69       16.25     15.30 o 
   8  -6   4        2.94        8.22     15.20 o 
 -13  -5   4       10.92       21.39     39.01 o 
 -12  -5   4       12.18       14.26     27.68 o 
 -11  -5   4       92.69       39.02     35.66 o 
 -10  -5   4        5.78        9.23     29.78 o 
  -9  -5   4        2.47        9.23     25.59 o 
  -8  -5   4       60.95       57.36     12.68 o 
  -7  -5   4       43.95       27.12      6.92 o 
  -6  -5   4        9.19        7.39      4.75 o 
  -5  -5   4      349.68      375.95     15.05 o 
  -4  -5   4        0.27       -3.22     10.59 o 
  -3  -5   4      320.56      352.11     16.40 o 
  -2  -5   4     3203.49     2975.72     89.77 o 
  -1  -5   4      159.78      145.44      9.26 o 
   0  -5   4      939.56      930.68     32.04 o 
   1  -5   4       36.42       43.68      7.45 o 
   2  -5   4       90.97       80.11      9.94 o 
   3  -5   4       78.89       68.65      9.07 o 
   4  -5   4       72.72       77.43     16.22 o 
   5  -5   4       90.83       72.05     12.18 o 
   6  -5   4        4.41        3.13     11.05 o 
   7  -5   4       20.65       17.65     11.90 o 
   8  -5   4       19.36       21.01     13.66 o 
   9  -5   4        1.94      -11.00     26.97 o 
 -13  -4   4        0.39        6.71     34.82 o 
 -12  -4   4        3.38        6.71     14.79 o 
 -11  -4   4        3.41       11.33     28.53 o 
 -10  -4   4      146.26      125.12     21.41 o 
  -9  -4   4      597.50      591.41     42.01 o 
  -8  -4   4       60.10        4.19     20.56 o 
  -7  -4   4       82.40       88.04     10.33 o 
  -6  -4   4        1.74       15.90      6.49 o 
  -5  -4   4      364.44      436.61     29.01 o 
  -4  -4   4      473.98      466.23     17.65 o 
  -3  -4   4     1163.06     1197.30     41.53 o 
  -2  -4   4      263.64      267.05     11.07 o 
  -1  -4   4      161.24      156.02      8.55 o 
   0  -4   4     1149.05     1040.68     33.94 o 
   1  -4   4       35.36       25.66      5.78 o 
   2  -4   4      328.45      280.54     16.05 o 
   3  -4   4      753.93      669.76     27.23 o 
   4  -4   4       29.68       26.13      8.22 o 
   5  -4   4      139.74      128.41     14.30 o 
   6  -4   4        2.67       -5.29      8.93 o 
   7  -4   4       29.54       35.48      9.93 o 
   8  -4   4        0.47        8.32     10.95 o 
   9  -4   4        0.16        1.70     15.40 o 
  10  -4   4       84.24       66.15     22.22 o 
 -13  -3   4       16.54       15.45     11.23 o 
 -12  -3   4       30.35       48.45     13.63 o 
 -11  -3   4       17.97       29.52     15.31 o 
 -10  -3   4       43.12       62.49     39.23 o 
  -9  -3   4      436.90      416.93     25.44 o 
  -8  -3   4      113.49      119.85     13.20 o 
  -7  -3   4       61.18      110.34     18.88 o 
  -6  -3   4      192.22      253.73     19.56 o 
  -5  -3   4     2377.57     2895.62     93.99 o 
  -4  -3   4     3860.76     4115.31    120.90 o 
  -3  -3   4     4369.75     4319.76    125.72 o 
  -2  -3   4       11.60        9.53      4.18 o 
  -1  -3   4      547.72      480.25     14.95 o 
   0  -3   4      402.85      312.85     16.83 o 
   1  -3   4     1899.73     1805.21     44.55 o 
   2  -3   4     2805.68     2839.84     78.16 o 
   3  -3   4        3.28       -0.77      6.59 o 
   4  -3   4     1640.10     1560.61     53.72 o 
   5  -3   4      811.77      769.27     30.43 o 
   6  -3   4       69.47       72.16     15.87 o 
   7  -3   4       11.96       12.78     11.42 o 
   8  -3   4        6.22       -9.30     11.51 o 
   9  -3   4        0.02        9.24     12.65 o 
  10  -3   4        8.66       16.29     15.64 o 
 -12  -2   4        2.23       -1.29     12.40 o 
 -11  -2   4       33.33       22.19     11.32 o 
 -10  -2   4       36.19       38.35     15.56 o 
  -9  -2   4        8.94       12.25      8.78 o 
  -8  -2   4        8.27        6.86      7.94 o 
  -7  -2   4      195.85      208.83     12.75 o 
  -6  -2   4      175.56      307.29     18.20 o 
  -5  -2   4     1570.41     1847.65     68.21 o 
  -4  -2   4      212.56      251.01     18.44 o 
  -3  -2   4     6684.94     8145.00    218.56 o 
  -2  -2   4      179.97      229.13      9.94 o 
  -1  -2   4      329.49      237.76      8.90 o 
   0  -2   4     4269.31     4102.65    131.54 o 
   1  -2   4     4431.14     4486.89    111.53 o 
   2  -2   4      425.88      411.52     15.59 o 
   3  -2   4      599.87      580.60     30.24 o 
   4  -2   4       87.45       93.20     11.04 o 
   5  -2   4      190.00      196.74     15.09 o 
   6  -2   4       16.23       30.88      9.74 o 
   7  -2   4        0.91       -6.09     10.54 o 
   8  -2   4       21.78       19.01     12.11 o 
   9  -2   4      134.01      160.05     18.01 o 
  10  -2   4       98.01      121.75     15.98 o 
  11  -2   4       58.48       49.71     17.06 o 
 -12  -1   4       24.14        6.06     12.73 o 
 -11  -1   4       62.90       56.43     13.08 o 
 -10  -1   4       91.79       92.38     14.05 o 
  -9  -1   4        0.98       -8.83      8.83 o 
  -8  -1   4      242.40      248.40     26.00 o 
  -7  -1   4      764.50      720.52     30.30 o 
  -6  -1   4        9.41       41.35     19.21 o 
  -5  -1   4      889.65      878.65     34.46 o 
  -4  -1   4     1080.11      987.00     29.00 o 
  -3  -1   4      439.48      410.57     13.85 o 
  -2  -1   4      268.97      256.23     12.50 o 
  -1  -1   4      893.29      835.45     22.62 o 
   0  -1   4    15998.00    17765.62    471.99 o 
   1  -1   4    39368.51    54178.42   1341.55 o 
   2  -1   4      785.80     1028.98     27.28 o 
   3  -1   4     1920.72     1964.58     59.18 o 
   4  -1   4      146.42      171.77      9.87 o 
   5  -1   4        6.68       40.52      9.57 o 
   6  -1   4      115.87      170.12     16.46 o 
   7  -1   4        3.43       -8.72      8.72 o 
   8  -1   4       46.46       34.19     11.98 o 
   9  -1   4      423.59      560.54     31.98 o 
  10  -1   4       37.92       49.22     16.77 o 
  11  -1   4      143.91      117.94     17.11 o 
 -12   0   4       22.28       19.57     14.33 o 
 -11   0   4        8.16       15.35     12.68 o 
 -10   0   4       49.77       44.34     13.14 o 
  -9   0   4        8.78       11.20     10.22 o 
  -8   0   4       10.03       27.13      8.33 o 
  -7   0   4      462.14      467.23     21.56 o 
  -6   0   4      889.72      828.98     30.53 o 
  -5   0   4      405.43      392.46     23.18 o 
  -4   0   4     1421.82     1405.27     53.10 o 
  -3   0   4     1581.47     1557.24     43.73 o 
  -2   0   4     3174.62     2693.95     73.06 o 
  -1   0   4      826.63      639.85     17.91 o 
   0   0   4        0.17       -0.43      1.73 o 
   1   0   4      368.00      324.97      9.84 o 
   2   0   4     3100.38     2619.66     62.37 o 
   3   0   4     1298.98     1362.58     37.84 o 
   4   0   4     1632.85     1528.42     50.59 o 
   5   0   4      458.55      437.70     17.90 o 
   6   0   4      728.13      758.65     28.53 o 
   7   0   4      360.94      444.11     27.28 o 
   8   0   4       12.43       -3.78      9.42 o 
   9   0   4       25.90       13.65     11.51 o 
  10   0   4       59.67       47.79     23.67 o 
  11   0   4        5.75       19.44     12.93 o 
  12   0   4        8.30       24.06     12.91 o 
 -11   1   4       55.88       44.76     16.07 o 
 -10   1   4        2.49        1.11     12.88 o 
  -9   1   4      373.75      459.46     28.51 o 
  -8   1   4       83.04       82.06     12.70 o 
  -7   1   4        1.56        8.40     10.24 o 
  -6   1   4       58.04      105.27     10.30 o 
  -5   1   4       53.12      109.10      9.92 o 
  -4   1   4       60.26      105.29      8.25 o 
  -3   1   4     1467.23     1793.73     50.45 o 
  -2   1   4     1418.35     1339.84     38.04 o 
  -1   1   4    29918.20    45771.09   1070.22 o 
   0   1   4    13147.75    16084.57    426.11 o 
   1   1   4     1149.47      930.24     23.27 o 
   2   1   4      398.67      313.05      7.34 o 
   3   1   4      125.32      205.75     10.97 o 
   4   1   4     1102.96      967.90     27.58 o 
   5   1   4      814.03      931.33     36.54 o 
   6   1   4       30.63       69.06     13.85 o 
   7   1   4      855.29      834.21     35.38 o 
   8   1   4      205.23      219.41     13.90 o 
   9   1   4        0.95       -6.51      9.00 o 
  10   1   4      154.82      175.90     16.19 o 
  11   1   4       55.08       55.44     14.30 o 
  12   1   4       13.06       -2.28     22.44 o 
 -11   2   4       75.29       97.85     19.37 o 
 -10   2   4       50.21       27.93     16.00 o 
  -9   2   4      222.89      232.11     21.68 o 
  -8   2   4        6.65       16.59     11.65 o 
  -7   2   4       10.97       16.24     10.29 o 
  -6   2   4       63.86       38.44     11.92 o 
  -5   2   4      199.73      181.71     14.61 o 
  -4   2   4      134.21      140.08     12.15 o 
  -3   2   4     1342.01     1382.20     53.47 o 
  -2   2   4      650.69      619.69     17.85 o 
  -1   2   4    10416.33     9779.94    230.40 o 
   0   2   4     7916.20     6931.13    173.11 o 
   1   2   4       19.92       17.74      4.99 o 
   2   2   4      308.37      266.75      6.79 o 
   3   2   4     8882.33     8666.67    202.90 o 
   4   2   4      152.26      224.65      9.26 o 
   5   2   4     1436.81     1768.14     75.22 o 
   6   2   4      328.50      373.53     21.61 o 
   7   2   4      136.89      147.74     20.01 o 
   8   2   4        0.10       17.20     23.49 o 
   9   2   4       17.14       54.53     29.78 o 
  10   2   4       27.57       66.70     35.66 o 
  11   2   4       37.52       45.38     17.99 o 
  12   2   4        3.68       29.54     14.33 o 
 -10   3   4        1.10      -15.68     15.68 o 
  -9   3   4        0.68        8.15     12.85 o 
  -8   3   4       42.59       28.32     13.10 o 
  -7   3   4        1.86       21.31     11.79 o 
  -6   3   4      184.69      204.92     17.76 o 
  -5   3   4      631.53      586.59     34.25 o 
  -4   3   4      977.99     1027.53     49.25 o 
  -3   3   4       92.28      113.04     10.50 o 
  -2   3   4     3282.66     3171.25     87.94 o 
  -1   3   4     2150.03     2013.45     52.84 o 
   0   3   4      202.89      217.92     10.43 o 
   1   3   4      776.63      719.92     18.41 o 
   2   3   4      165.00      177.97      6.64 o 
   3   3   4     3392.57     3273.85     73.72 o 
   4   3   4     3993.70     3994.96    107.77 o 
   5   3   4     2636.94     2889.60    104.51 o 
   6   3   4      170.33      237.94     33.59 o 
   7   3   4      131.14      139.90     15.44 o 
   8   3   4      158.86      193.48     37.35 o 
   9   3   4      421.84      441.90     61.33 o 
  10   3   4       38.61       42.37     31.04 o 
  11   3   4        8.49       25.17     32.30 o 
 -10   4   4       39.78       51.44     19.68 o 
  -9   4   4        0.58        1.21     16.10 o 
  -8   4   4        3.95       62.64     21.11 o 
  -7   4   4       28.67       18.68     13.13 o 
  -6   4   4        0.78       -5.98     10.99 o 
  -5   4   4      183.47      208.92     18.38 o 
  -4   4   4       18.92       -4.29      9.32 o 
  -3   4   4     1276.75     1160.04     42.90 o 
  -2   4   4      612.91      621.35     25.79 o 
  -1   4   4      302.34      295.94     13.70 o 
   0   4   4     1744.97     1526.46     44.41 o 
   1   4   4       88.76       87.74      6.25 o 
   2   4   4      686.78      665.86     17.35 o 
   3   4   4     2318.13     1983.31     45.77 o 
   4   4   4      277.52      251.39     10.47 o 
   5   4   4      782.80      650.09     24.14 o 
   6   4   4       43.93       53.79      8.70 o 
   7   4   4       82.21       86.85     22.66 o 
   8   4   4       64.49       49.51     20.56 o 
   9   4   4      770.94      721.12     82.83 o 
  10   4   4      263.59      291.33     52.05 o 
  -9   5   4        0.52        2.74     16.97 o 
  -8   5   4       26.64       23.06     18.94 o 
  -7   5   4       43.18       63.00     28.22 o 
  -6   5   4       32.70       41.99     14.48 o 
  -5   5   4      105.02      111.18     15.90 o 
  -4   5   4       39.27       49.53     12.71 o 
  -3   5   4       48.98       24.08      9.62 o 
  -2   5   4        2.80       -7.80      7.80 o 
  -1   5   4       21.09       -2.03      8.04 o 
   0   5   4      966.45      885.24     28.59 o 
   1   5   4        3.87       -2.24      4.30 o 
   2   5   4     3195.89     3081.02     75.00 o 
   3   5   4      206.76      173.34      8.05 o 
   4   5   4        1.10       -2.14      4.20 o 
   5   5   4      216.20      227.60     16.16 o 
   6   5   4        1.73       -5.23      9.24 o 
   7   5   4       16.83       22.23     17.62 o 
   8   5   4      104.02       93.58     27.27 o 
   9   5   4        9.22       49.08     23.07 o 
  -8   6   4        6.46       12.23     16.80 o 
  -7   6   4       41.76       51.52     20.32 o 
  -6   6   4        0.55       -8.77     16.61 o 
  -5   6   4      150.18      150.52     18.97 o 
  -4   6   4       57.91       64.46     14.38 o 
  -3   6   4       78.39       81.84     11.80 o 
  -2   6   4       24.55       51.44      9.31 o 
  -1   6   4      579.51      639.62     30.17 o 
   0   6   4      262.59      254.84     13.90 o 
   1   6   4       68.93       58.48      6.52 o 
   2   6   4      418.11      448.22     18.66 o 
   3   6   4      198.33      251.63     11.84 o 
   4   6   4        5.08       -3.07      5.18 o 
   5   6   4      304.75      295.10     14.50 o 
   6   6   4       60.90       71.18      8.04 o 
   7   6   4        3.06       -1.76      5.46 o 
   8   6   4      356.52      288.08     41.57 o 
   9   6   4       55.83       82.23     30.21 o 
  10   6   4        3.85       -0.42     26.01 o 
  -7   7   4        0.38        7.38     13.65 o 
  -6   7   4        6.51       17.91     15.23 o 
  -5   7   4        0.00      -12.15     12.95 o 
  -4   7   4       54.96       52.37     14.05 o 
  -3   7   4       24.04       10.98     11.22 o 
  -2   7   4       46.03       42.29     10.07 o 
  -1   7   4      166.93      202.34     15.74 o 
   0   7   4      394.96      417.30     20.71 o 
   1   7   4      262.17      391.24     19.11 o 
   2   7   4       21.93       83.64      8.54 o 
   3   7   4       20.04       26.79      6.66 o 
   4   7   4      793.76      619.45     23.92 o 
   5   7   4       18.46       15.57      7.34 o 
   6   7   4      178.94      168.37     15.87 o 
   7   7   4       41.08       47.28      8.70 o 
   8   7   4      983.90      970.63     35.71 o 
   9   7   4      656.47      676.27     45.51 o 
  10   7   4       27.98       93.97     31.04 o 
  11   7   4       78.85       83.08     30.63 o 
  -6   8   4       23.13       36.69     20.49 o 
  -5   8   4       22.35       40.92     18.60 o 
  -4   8   4        6.44       19.62     13.95 o 
  -3   8   4       28.22       29.01     14.35 o 
  -2   8   4       48.88       45.16     14.90 o 
  -1   8   4       20.44       43.97     10.36 o 
   0   8   4       82.89      111.80     10.88 o 
   1   8   4      143.85      127.21     10.34 o 
   2   8   4       28.96       36.61      7.30 o 
   3   8   4       41.18       62.67      8.94 o 
   4   8   4       20.47      124.22     15.48 o 
   5   8   4        0.01        6.41      6.65 o 
   6   8   4      209.42      180.92     11.78 o 
   7   8   4        0.79      -14.40     14.40 o 
   8   8   4      150.99      546.22     26.71 o 
   9   8   4       12.97        7.14     10.59 o 
  10   8   4       37.53       28.95     27.27 o 
  11   8   4       19.26       26.85     28.94 o 
  12   8   4        3.57        7.13     28.94 o 
  -5   9   4        8.51      -17.27     17.27 o 
  -4   9   4        5.39       -5.93     16.96 o 
  -3   9   4        3.90      -15.83     15.83 o 
  -2   9   4       85.61       82.65     29.17 o 
  -1   9   4      291.83      262.33     28.38 o 
   0   9   4       62.73       87.16     10.36 o 
   1   9   4       73.84       68.91     16.45 o 
   2   9   4       10.79       11.83      8.50 o 
   3   9   4       11.73       26.54      8.64 o 
   4   9   4       25.79       35.74      9.91 o 
   5   9   4       29.57       28.05      9.60 o 
   6   9   4      204.35      201.92     14.65 o 
   7   9   4      682.20      780.90     39.50 o 
   8   9   4       62.75       57.33     13.95 o 
   9   9   4       42.76       25.08     11.31 o 
  10   9   4        0.83       14.65     11.75 o 
  11   9   4       15.42      162.77     41.11 o 
  12   9   4       10.66       30.63     31.88 o 
  13   9   4       15.85      -11.75     31.04 o 
  -4  10   4       11.24       14.60     21.27 o 
  -3  10   4       77.31       84.60     23.92 o 
  -2  10   4       61.49      122.70     23.81 o 
  -1  10   4      331.33      322.95     22.97 o 
   0  10   4       63.43       53.22     12.30 o 
   1  10   4       57.56       61.43     11.75 o 
   2  10   4        1.05       -1.76     10.37 o 
   3  10   4       12.18       21.23     11.12 o 
   4  10   4       42.70       18.06     11.19 o 
   5  10   4      773.70      686.53     38.38 o 
   6  10   4      361.26      337.20     23.90 o 
   7  10   4      130.61      162.24     20.77 o 
   8  10   4      188.51      184.96     21.85 o 
   9  10   4       10.94       -2.11     21.01 o 
  10  10   4        4.87        8.79     11.50 o 
  11  10   4       48.25       67.95     15.45 o 
  12  10   4       20.64       22.74     13.90 o 
  -3  11   4        5.75        6.51     22.86 o 
  -2  11   4        6.02      -19.01     20.36 o 
  -1  11   4       13.76       -4.43     22.40 o 
   0  11   4        0.18      -16.78     16.78 o 
   1  11   4        9.29        1.63     13.28 o 
   2  11   4       25.11       38.29     17.66 o 
   3  11   4        0.55       11.05     14.01 o 
   4  11   4        4.38        6.09     13.84 o 
   5  11   4        1.15       31.92     14.39 o 
   6  11   4       38.45       57.88     15.33 o 
   7  11   4        0.71       77.67     27.11 o 
   8  11   4       19.75       20.09     16.34 o 
   9  11   4       20.05        7.54     15.52 o 
  10  11   4        4.34       -7.21     19.60 o 
  11  11   4       29.24       37.54     16.43 o 
  12  11   4       49.31       14.85     16.00 o 
  -1  12   4       20.48       33.75     21.16 o 
   0  12   4        0.02       36.58     35.61 o 
   1  12   4        4.84       33.17     21.14 o 
   2  12   4        1.10       12.87     19.22 o 
   3  12   4       73.23       40.30     30.42 o 
   4  12   4       39.71       44.70     21.01 o 
   5  12   4        0.21       25.30     17.66 o 
   6  12   4      115.72       75.31     24.62 o 
   7  12   4      180.66      218.31     26.97 o 
   8  12   4       29.73       15.40     17.74 o 
   9  12   4       33.04       36.05     21.65 o 
  10  12   4        0.02       -9.51     16.16 o 
  11  12   4       54.84       51.84     20.81 o 
   1  13   4        0.14      -22.94     23.05 o 
   2  13   4        0.30      -21.81     21.81 o 
   3  13   4        0.45       18.98     23.78 o 
   4  13   4       10.14       15.35     50.13 o 
   5  13   4        2.35       25.06     39.43 o 
   6  13   4       11.65       15.49     25.19 o 
   7  13   4        0.06        5.76     24.91 o 
   8  13   4        2.83       15.96     25.51 o 
   9  13   4        0.19       47.82     39.01 o 
  10  13   4       19.75       16.44     22.96 o 
   4  14   4        6.12      -24.07     24.07 o 
   5  14   4        3.57        5.45     30.20 o 
   6  14   4       37.53       16.78     34.40 o 
   7  14   4       11.28        6.21     25.92 o 
  -9 -13   5        0.21       28.17     31.25 o 
  -8 -13   5        0.16       31.73     26.08 o 
  -7 -13   5        0.23        5.14     24.38 o 
  -6 -13   5        7.90      -25.03     25.03 o 
  -5 -13   5       28.92       22.55     48.24 o 
  -4 -13   5        2.16       -3.45     26.39 o 
  -3 -13   5        0.22        9.64     26.99 o 
  -2 -13   5        0.01        8.95     28.02 o 
  -1 -13   5       10.54       14.13     29.73 o 
 -10 -12   5        3.12      -20.33     22.65 o 
  -9 -12   5       11.34       18.58     22.15 o 
  -8 -12   5       22.44       36.67     24.28 o 
  -7 -12   5       33.14       27.11     24.98 o 
  -6 -12   5        7.82        9.44     24.72 o 
  -5 -12   5        1.17      -18.73     18.73 o 
  -4 -12   5       14.07        6.18     23.47 o 
  -3 -12   5        0.16       50.13     26.52 o 
  -2 -12   5        0.29       -3.86     20.94 o 
  -1 -12   5        1.69       -2.54     20.27 o 
   0 -12   5        0.18        2.56     21.87 o 
   1 -12   5        0.08      -17.54     23.02 o 
 -11 -11   5        7.63        0.99     17.57 o 
 -10 -11   5        1.81        1.37     18.49 o 
  -9 -11   5        5.51      -16.05     16.05 o 
  -8 -11   5       32.82       20.12     29.37 o 
  -7 -11   5       49.48       37.80     23.38 o 
  -6 -11   5       52.52       35.04     18.03 o 
  -5 -11   5      560.28      508.05     38.91 o 
  -4 -11   5        9.30      117.54     18.93 o 
  -3 -11   5       92.51       71.36     17.56 o 
  -2 -11   5        9.31       50.44     20.96 o 
  -1 -11   5       17.73       51.27     23.36 o 
   0 -11   5        8.07       -1.70     19.88 o 
   1 -11   5        5.79       11.00     21.04 o 
   2 -11   5        3.24       15.54     20.19 o 
   3 -11   5        0.76        0.55     23.57 o 
 -12 -10   5       10.72       38.35     17.31 o 
 -11 -10   5       26.49       66.03     20.06 o 
 -10 -10   5        2.31        0.03     15.94 o 
  -9 -10   5       59.13        7.91     15.36 o 
  -8 -10   5      401.75      398.51     36.47 o 
  -7 -10   5       35.36      115.09     19.62 o 
  -6 -10   5      555.49      538.64     37.04 o 
  -5 -10   5        6.46      165.34     21.80 o 
  -4 -10   5       43.15       39.75     14.87 o 
  -3 -10   5       11.98       44.53     14.60 o 
  -2 -10   5        8.40        3.85     13.43 o 
  -1 -10   5       26.59       47.82     20.27 o 
   0 -10   5        0.91       17.18     18.78 o 
   1 -10   5      134.61      126.47     25.48 o 
   2 -10   5        1.37       20.02     19.33 o 
   3 -10   5        3.28       21.59     20.72 o 
   4 -10   5       28.50       16.25     22.53 o 
 -12  -9   5        2.13       -0.81     15.95 o 
 -11  -9   5        2.21       -0.80     13.69 o 
 -10  -9   5      104.03       80.44     15.31 o 
  -9  -9   5       44.78       31.58     14.02 o 
  -8  -9   5      384.56      322.01     25.11 o 
  -7  -9   5       80.39      110.81     16.25 o 
  -6  -9   5       20.30       16.80     11.28 o 
  -5  -9   5       30.64       55.97     10.61 o 
  -4  -9   5       25.68       23.62      8.92 o 
  -3  -9   5       99.39      131.82     15.89 o 
  -2  -9   5      121.65      116.02     15.01 o 
  -1  -9   5      177.08      179.28     19.84 o 
   0  -9   5      146.84      245.22     41.68 o 
   1  -9   5      816.47      801.71     64.30 o 
   2  -9   5      164.65      217.32     27.00 o 
   3  -9   5       10.93       17.41     17.50 o 
   4  -9   5       37.63       32.92     19.27 o 
   5  -9   5        4.79        6.23     26.02 o 
 -13  -8   5        3.01      -19.29     23.07 o 
 -12  -8   5       17.76       12.00     17.01 o 
 -11  -8   5       23.40       30.89     15.39 o 
 -10  -8   5       16.86       92.68     16.16 o 
  -9  -8   5       22.33       16.81     16.29 o 
  -8  -8   5       67.78       64.79     21.13 o 
  -7  -8   5        4.42        8.14      8.61 o 
  -6  -8   5       82.60       77.66     11.70 o 
  -5  -8   5       68.28       67.58      9.88 o 
  -4  -8   5        0.27        2.82      7.50 o 
  -3  -8   5      102.55       97.05     11.37 o 
  -2  -8   5      450.59      488.29     24.59 o 
  -1  -8   5      178.39      199.62     16.91 o 
   0  -8   5      200.46      183.63     24.06 o 
   1  -8   5      157.55      125.43     13.54 o 
   2  -8   5       79.48       80.12     17.20 o 
   3  -8   5        0.12       -5.64     13.24 o 
   4  -8   5       16.07       11.45     18.08 o 
   5  -8   5       15.89       10.89     17.96 o 
   6  -8   5       10.62        3.09     18.56 o 
 -13  -7   5        0.70      -12.16     34.82 o 
 -12  -7   5        4.46      -11.75     32.72 o 
 -11  -7   5        9.95        3.04     14.01 o 
 -10  -7   5      108.55      110.46     14.93 o 
  -9  -7   5       56.81      551.73     54.97 o 
  -8  -7   5     1176.33     1062.70     41.00 o 
  -7  -7   5       27.26       26.49      7.52 o 
  -6  -7   5        0.04       34.95      8.79 o 
  -5  -7   5       92.15       96.99     16.06 o 
  -4  -7   5       86.47       80.36      9.61 o 
  -3  -7   5       57.78       71.27      9.10 o 
  -2  -7   5      106.44      108.43     11.45 o 
  -1  -7   5       78.50      101.03     15.45 o 
   0  -7   5       40.03       81.12     11.67 o 
   1  -7   5       50.09       60.64     10.21 o 
   2  -7   5        0.34        3.68      8.66 o 
   3  -7   5       23.89       18.41     10.77 o 
   4  -7   5        9.91       17.66     13.31 o 
   5  -7   5       27.03       22.27     15.56 o 
   6  -7   5        0.42       44.83     22.95 o 
   7  -7   5       10.59       95.07     25.85 o 
 -13  -6   5        5.78        1.68     35.65 o 
 -12  -6   5      119.49      113.11     21.21 o 
 -11  -6   5        4.78       -1.26     31.46 o 
 -10  -6   5        7.11       27.72     15.35 o 
  -9  -6   5      366.17      353.01     22.73 o 
  -8  -6   5      569.31      512.86     25.07 o 
  -7  -6   5       53.60       34.07     11.00 o 
  -6  -6   5       40.75       39.78      7.27 o 
  -5  -6   5       33.02       43.85      8.26 o 
  -4  -6   5       60.61       83.74      9.00 o 
  -3  -6   5       53.40       57.90      8.43 o 
  -2  -6   5      156.82      212.14     34.27 o 
  -1  -6   5      128.22      148.51     10.71 o 
   0  -6   5       42.50       20.52      7.30 o 
   1  -6   5        0.06       -4.80      7.29 o 
   2  -6   5       71.46       63.99      9.65 o 
   3  -6   5        2.60        8.34      9.39 o 
   4  -6   5       78.04       70.57     12.63 o 
   5  -6   5      256.76      247.53     24.97 o 
   6  -6   5        1.28      -12.45     12.45 o 
   7  -6   5       12.20       17.57     14.14 o 
   8  -6   5        3.79       14.70     20.41 o 
 -13  -5   5        3.27        5.03     34.39 o 
 -12  -5   5      150.28      132.36     21.92 o 
 -11  -5   5       33.81        8.78     15.05 o 
 -10  -5   5        0.00        1.68     28.53 o 
  -9  -5   5        9.29       11.86     18.66 o 
  -8  -5   5       28.47       23.77      8.86 o 
  -7  -5   5        4.13        5.23      7.36 o 
  -6  -5   5        1.95        2.64      5.57 o 
  -5  -5   5       96.97       72.46      8.13 o 
  -4  -5   5     1465.55     1492.95     57.78 o 
  -3  -5   5     1017.40      882.69     30.52 o 
  -2  -5   5     1076.54      938.10     35.45 o 
  -1  -5   5       39.97       34.84      7.70 o 
   0  -5   5       27.13       25.77      6.15 o 
   1  -5   5        8.52        1.41      5.80 o 
   2  -5   5      117.11       85.95     10.53 o 
   3  -5   5        1.19        1.45      6.57 o 
   4  -5   5        0.02       -6.07      7.59 o 
   5  -5   5      227.32      233.93     27.61 o 
   6  -5   5       56.58       49.15     12.30 o 
   7  -5   5       11.60        8.39     11.57 o 
   8  -5   5        3.24       -1.57     13.31 o 
   9  -5   5        0.19       17.91     19.56 o 
 -13  -4   5        9.84        6.83     16.83 o 
 -12  -4   5        8.19       17.66     15.37 o 
 -11  -4   5        2.46        7.11     14.19 o 
 -10  -4   5       88.21       71.32     12.20 o 
  -9  -4   5      606.65      604.67     28.17 o 
  -8  -4   5       13.12       16.12      9.23 o 
  -7  -4   5       13.60       38.50      8.08 o 
  -6  -4   5       12.92        8.81      4.28 o 
  -5  -4   5      959.24     1180.98     41.21 o 
  -4  -4   5      457.34      411.83     19.34 o 
  -3  -4   5        2.93        1.49      5.65 o 
  -2  -4   5        0.20        3.18      5.04 o 
  -1  -4   5      788.67      725.57     23.25 o 
   0  -4   5        0.01       -4.64      4.64 o 
   1  -4   5      393.41      363.74     15.57 o 
   2  -4   5        6.54       -6.69      6.69 o 
   3  -4   5        6.40       -5.64      6.35 o 
   4  -4   5       22.68        3.38      7.46 o 
   5  -4   5       40.61       33.74     10.85 o 
   6  -4   5      263.89      246.10     19.51 o 
   7  -4   5       17.90       18.41     11.02 o 
   8  -4   5        8.23      -10.45     10.45 o 
   9  -4   5        4.35        0.09     15.10 o 
  10  -4   5        1.54        8.39     18.96 o 
 -13  -3   5        0.20        7.47     11.95 o 
 -12  -3   5        9.74       17.52     10.94 o 
 -11  -3   5       60.72       50.75     13.38 o 
 -10  -3   5        0.66       10.43     10.85 o 
  -9  -3   5      165.38      142.08     21.38 o 
  -8  -3   5        0.47        1.59      9.77 o 
  -7  -3   5       54.14       51.84      7.69 o 
  -6  -3   5       30.88       32.71      5.64 o 
  -5  -3   5     1439.87     1506.97     46.58 o 
  -4  -3   5        8.94       34.18      6.20 o 
  -3  -3   5     2016.94     2187.56     67.77 o 
  -2  -3   5      771.57      698.60     21.71 o 
  -1  -3   5      134.61      150.63      7.72 o 
   0  -3   5       31.45       31.47      4.89 o 
   1  -3   5       80.77       74.83      5.73 o 
   2  -3   5       93.52       84.73      6.64 o 
   3  -3   5     3356.86     3230.73    105.37 o 
   4  -3   5     1208.09     1103.25     39.96 o 
   5  -3   5        0.04       -0.99      8.29 o 
   6  -3   5      293.50      296.44     19.91 o 
   7  -3   5        1.22       -4.51      9.99 o 
   8  -3   5       36.40       39.44     12.38 o 
   9  -3   5       12.48       17.79     12.88 o 
  10  -3   5        9.39       17.36     25.47 o 
 -12  -2   5        2.34      -13.65     14.05 o 
 -11  -2   5      117.87      121.40     14.45 o 
 -10  -2   5      203.61      225.40     20.98 o 
  -9  -2   5       53.00       59.83     13.56 o 
  -8  -2   5       10.65       17.53      8.76 o 
  -7  -2   5      245.99      294.28     28.78 o 
  -6  -2   5       93.39       80.92      8.44 o 
  -5  -2   5      562.67      594.06     22.46 o 
  -4  -2   5      632.49      661.92     22.65 o 
  -3  -2   5     3640.55     3642.07    106.94 o 
  -2  -2   5      138.14      177.88      8.65 o 
  -1  -2   5      186.32      207.71      8.61 o 
   0  -2   5      779.61      672.90     31.68 o 
   1  -2   5      387.15      414.75     22.93 o 
   2  -2   5     5109.55     5516.92    144.80 o 
   3  -2   5       27.63       31.12     14.76 o 
   4  -2   5      196.17      249.28     16.01 o 
   5  -2   5        3.22       20.66     10.28 o 
   6  -2   5        1.58        3.47     10.00 o 
   7  -2   5        0.97       -4.74     17.83 o 
   8  -2   5        4.02       -1.07     16.17 o 
   9  -2   5       26.24       47.49     16.40 o 
  10  -2   5      145.91      153.96     22.00 o 
  11  -2   5      108.37       79.32     23.02 o 
 -12  -1   5        4.26        3.92     12.92 o 
 -11  -1   5       42.97       38.40     12.75 o 
 -10  -1   5      570.35      492.52     28.34 o 
  -9  -1   5       99.82      115.71     14.76 o 
  -8  -1   5       86.00       99.54     13.45 o 
  -7  -1   5       12.21       27.64      8.29 o 
  -6  -1   5        7.54        1.66      6.59 o 
  -5  -1   5      269.91      286.26     20.76 o 
  -4  -1   5      446.18      395.98     17.41 o 
  -3  -1   5      474.56      395.24     15.05 o 
  -2  -1   5      263.51      309.59     11.73 o 
  -1  -1   5       44.82       97.96      6.06 o 
   0  -1   5     3205.72     3343.83     90.48 o 
   1  -1   5     1347.86     1045.05     26.03 o 
   2  -1   5     1577.67     1676.54     43.61 o 
   3  -1   5     1284.78     1465.76     44.31 o 
   4  -1   5      396.07      795.34     29.10 o 
   5  -1   5       17.94       19.72      6.31 o 
   6  -1   5       95.88       86.43     12.99 o 
   7  -1   5      251.43      360.92     21.42 o 
   8  -1   5       16.74       21.46     13.05 o 
   9  -1   5      312.68      354.29     27.58 o 
  10  -1   5      537.74      615.97     39.37 o 
  11  -1   5      106.84      128.76     27.51 o 
 -12   0   5        0.82       11.87     14.11 o 
 -11   0   5       17.53       27.26     13.40 o 
 -10   0   5       12.95       17.42     12.37 o 
  -9   0   5       78.66       58.21     14.07 o 
  -8   0   5      163.65      177.06     15.27 o 
  -7   0   5       19.27       35.24      8.18 o 
  -6   0   5       40.15       54.35     14.72 o 
  -5   0   5       29.16       42.05      8.66 o 
  -4   0   5     2300.43     2191.33     80.97 o 
  -3   0   5        2.23       -0.66      4.51 o 
  -2   0   5     4166.46     3315.40     84.37 o 
  -1   0   5       70.38       46.38      4.74 o 
   0   0   5       39.55       40.99      4.69 o 
   1   0   5       22.78       21.83      3.83 o 
   2   0   5     3053.60     2682.56     63.96 o 
   3   0   5        0.77        6.39      4.60 o 
   4   0   5     2376.44     2343.00     68.78 o 
   5   0   5        8.19       16.32      6.40 o 
   6   0   5       56.42       62.85      8.84 o 
   7   0   5       59.78       57.78      9.89 o 
   8   0   5      154.03      165.80     13.99 o 
   9   0   5       29.11       43.49     13.27 o 
  10   0   5        5.09       13.83     12.95 o 
  11   0   5        8.30        7.79     14.35 o 
  12   0   5        7.14        8.49     14.86 o 
 -11   1   5      153.98      154.05     19.99 o 
 -10   1   5      477.40      487.74     31.41 o 
  -9   1   5      181.08      258.51     23.94 o 
  -8   1   5       42.86       48.04     13.64 o 
  -7   1   5      455.31      489.07     38.82 o 
  -6   1   5       43.69       71.21     10.50 o 
  -5   1   5       15.76       40.49      7.75 o 
  -4   1   5     1027.09     1057.67     37.77 o 
  -3   1   5      482.14      896.91     29.51 o 
  -2   1   5     1511.55     1594.00     39.82 o 
  -1   1   5      357.31      598.42     17.75 o 
   0   1   5     2640.58     3143.12     80.02 o 
   1   1   5      187.13      200.71      7.56 o 
   2   1   5      570.75      519.13     12.00 o 
   3   1   5      451.05      360.03     12.60 o 
   4   1   5      346.59      350.91     13.90 o 
   5   1   5      211.60      243.42     17.03 o 
   6   1   5       26.38       28.42      6.71 o 
   7   1   5       22.75       25.78      7.99 o 
   8   1   5       40.93       60.89      9.64 o 
   9   1   5      235.80      249.81     19.07 o 
  10   1   5      596.45      526.84     30.78 o 
  11   1   5       31.90       49.42     16.16 o 
  12   1   5        1.92      -15.94     16.06 o 
 -11   2   5      140.16       92.67     19.56 o 
 -10   2   5      112.55      104.70     34.46 o 
  -9   2   5       29.13       34.11     15.82 o 
  -8   2   5       46.10       48.48     14.75 o 
  -7   2   5        3.81       -9.34      9.34 o 
  -6   2   5       36.42       34.18     10.29 o 
  -5   2   5        5.63        7.67      9.57 o 
  -4   2   5       86.66      115.04     13.39 o 
  -3   2   5      246.67      279.08     17.27 o 
  -2   2   5     5184.12     5629.47    199.39 o 
  -1   2   5     1360.00     1156.92     31.58 o 
   0   2   5      767.65      749.40     21.49 o 
   1   2   5       46.25       67.32      9.01 o 
   2   2   5      127.25      123.22      6.40 o 
   3   2   5     3078.48     3117.10     66.65 o 
   4   2   5      500.45      495.46     14.20 o 
   5   2   5      727.23      732.22     25.43 o 
   6   2   5       76.78       75.39     10.94 o 
   7   2   5      294.59      367.76     23.88 o 
   8   2   5        1.07        0.41     10.68 o 
   9   2   5       44.57       70.90     18.46 o 
  10   2   5      331.87      264.51     33.17 o 
  11   2   5       86.09       53.71     22.66 o 
  12   2   5        9.40       12.92     26.01 o 
 -10   3   5        1.87        5.31     15.60 o 
  -9   3   5       15.67        5.57     14.84 o 
  -8   3   5       31.84       34.21     15.38 o 
  -7   3   5        1.66       15.54     12.03 o 
  -6   3   5      196.27      206.50     17.96 o 
  -5   3   5       56.26       53.79     14.65 o 
  -4   3   5     1782.82     1814.62     71.05 o 
  -3   3   5     2582.00     2838.55     93.98 o 
  -2   3   5      361.48      365.65     16.70 o 
  -1   3   5       10.11        1.58      4.84 o 
   0   3   5        0.04        0.13      3.38 o 
   1   3   5      389.19      353.77     11.44 o 
   2   3   5      499.50      483.52     14.93 o 
   3   3   5     2442.71     2389.66     52.11 o 
   4   3   5      126.48      162.91      7.69 o 
   5   3   5      850.95     1065.50     37.54 o 
   6   3   5       18.93       11.26      7.22 o 
   7   3   5       36.80       35.62     14.26 o 
   8   3   5        2.71       21.81     18.87 o 
 -10   4   5        1.70        6.88     19.85 o 
  -9   4   5        9.18       -5.95     19.98 o 
  -8   4   5        3.37        6.27     17.89 o 
  -7   4   5        5.35      -10.08     12.47 o 
  -6   4   5      139.66       85.33     15.54 o 
  -5   4   5       79.27       32.97     12.10 o 
  -4   4   5       16.66        4.56     13.12 o 
  -3   4   5      149.39      139.36     14.77 o 
  -2   4   5      174.35      168.33     19.86 o 
  -1   4   5       94.13       61.71      7.16 o 
   0   4   5       14.43        0.81      6.32 o 
   1   4   5      464.30      399.82     13.44 o 
   2   4   5       53.85       68.75      8.00 o 
   3   4   5       76.52       72.58      5.72 o 
   4   4   5      109.47       86.75      6.24 o 
   5   4   5     1791.23     1706.89     44.66 o 
   6   4   5        0.60        0.95      5.43 o 
   7   4   5        2.12        5.38     10.82 o 
   8   4   5        6.78        4.19     17.62 o 
  -9   5   5        5.86        6.24     20.53 o 
  -8   5   5        1.14       14.40     18.41 o 
  -7   5   5        5.82       -5.84     13.47 o 
  -6   5   5      138.73      140.15     18.41 o 
  -5   5   5       49.08       36.87     13.50 o 
  -4   5   5        6.40       22.46     11.43 o 
  -3   5   5       43.49       35.17      9.74 o 
  -2   5   5       35.78       11.15      8.09 o 
  -1   5   5        4.96       -1.73      5.29 o 
   0   5   5       46.19       26.51      6.38 o 
   1   5   5      105.11       90.44      9.39 o 
   2   5   5      973.85      812.86     24.53 o 
   3   5   5     1738.97     1664.12     47.30 o 
   4   5   5     1671.97     1840.78     48.22 o 
   5   5   5       49.42       32.94      7.94 o 
   6   5   5        1.88        5.43      4.40 o 
   7   5   5       41.74       62.30      7.31 o 
   8   5   5       17.54       19.30     20.56 o 
   9   5   5       25.09       40.69     23.07 o 
  -8   6   5        5.11      -16.87     16.87 o 
  -7   6   5       38.15       59.03     25.91 o 
  -6   6   5        1.90       40.26     18.51 o 
  -5   6   5      244.78      286.04     24.27 o 
  -4   6   5      116.84      127.29     17.14 o 
  -3   6   5        3.17       21.07     14.01 o 
  -2   6   5       74.79       70.21      9.95 o 
  -1   6   5       59.37       97.24     11.48 o 
   0   6   5       16.20       16.99      6.20 o 
   1   6   5       17.46       45.77      9.15 o 
   2   6   5      407.08      403.38     15.42 o 
   3   6   5      102.64      104.00      8.37 o 
   4   6   5       24.44       24.45      5.31 o 
   5   6   5       61.66      104.89      8.10 o 
   6   6   5        6.95       10.74      6.35 o 
   7   6   5      149.70      138.81     11.25 o 
   8   6   5      516.46      497.88     26.92 o 
   9   6   5      454.96      352.05     48.73 o 
  10   6   5        0.03      -21.39     21.39 o 
  -7   7   5       10.80       22.23     28.78 o 
  -6   7   5        0.11       11.38     15.54 o 
  -5   7   5       20.16       27.39     14.79 o 
  -4   7   5       22.62       46.61     16.40 o 
  -3   7   5        0.03      -10.01     10.01 o 
  -2   7   5        1.23        5.85      9.13 o 
  -1   7   5       10.40       89.27     10.65 o 
   0   7   5        6.39       68.31      9.98 o 
   1   7   5      237.02      271.28     13.92 o 
   2   7   5       50.30       36.62      6.75 o 
   3   7   5       53.24       75.58     13.67 o 
   4   7   5      218.65      384.93     24.67 o 
   5   7   5      184.58      193.09     11.34 o 
   6   7   5        2.38       39.73     10.64 o 
   7   7   5       29.02       29.44      8.23 o 
   8   7   5     1493.48     1392.73     48.77 o 
   9   7   5      188.11      300.52     47.01 o 
  10   7   5       75.07      126.29     33.14 o 
  11   7   5       12.16       28.11     27.68 o 
  -6   8   5        6.02      -17.26     17.26 o 
  -5   8   5       12.67       -1.27     16.26 o 
  -4   8   5       35.98       50.10     23.69 o 
  -3   8   5        9.19      -12.67     12.67 o 
  -2   8   5      159.80       99.29     17.45 o 
  -1   8   5      329.88      312.24     19.39 o 
   0   8   5      410.88      364.05     20.23 o 
   1   8   5      109.94       93.47      9.19 o 
   2   8   5      379.88      404.41     18.66 o 
   3   8   5      219.27      227.04     13.72 o 
   4   8   5        0.01       -6.59      6.59 o 
   5   8   5       35.40       28.93      7.75 o 
   6   8   5      122.08      150.21     13.50 o 
   7   8   5        0.81      -10.98     10.98 o 
   8   8   5        4.70       25.67     10.33 o 
   9   8   5        0.21       12.54     11.44 o 
  10   8   5       10.12       -0.75     12.68 o 
  11   8   5       12.21      -20.14     27.68 o 
  12   8   5       34.67       52.86     31.88 o 
  -5   9   5        0.94      -15.42     18.61 o 
  -4   9   5       17.93       12.14     17.61 o 
  -3   9   5        6.11      -12.45     16.05 o 
  -2   9   5      196.79      192.48     25.37 o 
  -1   9   5      545.24      484.34     37.84 o 
   0   9   5       23.66       30.73      9.52 o 
   1   9   5      390.93      388.87     30.59 o 
   2   9   5      204.62      191.37     14.20 o 
   3   9   5       59.81       46.37      9.44 o 
   4   9   5       31.70       31.23      9.59 o 
   5   9   5      116.06      118.39     15.90 o 
   6   9   5       12.27        6.99      8.73 o 
   7   9   5       77.40       16.51     18.90 o 
   8   9   5      373.42      346.61     36.54 o 
   9   9   5        2.60        5.54     10.50 o 
  10   9   5       38.53       30.87     10.23 o 
  11   9   5        8.41        2.47     14.46 o 
  12   9   5        2.87       -4.62     27.27 o 
  -4  10   5       18.34       17.86     21.36 o 
  -3  10   5        0.19       -2.61     19.56 o 
  -2  10   5       20.26       37.28     19.99 o 
  -1  10   5      274.10      256.75     20.49 o 
   0  10   5       89.21      125.15     15.40 o 
   1  10   5       30.34       52.18     11.30 o 
   2  10   5       14.25       25.32     10.55 o 
   3  10   5        6.57       -1.37      9.22 o 
   4  10   5       67.83       51.24     12.82 o 
   5  10   5       34.14      172.71     20.08 o 
   6  10   5      537.14      580.15     33.86 o 
   7  10   5      228.14      200.69     22.54 o 
   8  10   5      166.25      213.39     23.10 o 
   9  10   5      122.58      121.33     21.48 o 
  10  10   5       15.56       15.50     11.76 o 
  11  10   5       52.08       68.99     12.96 o 
  12  10   5        8.41        5.37     12.94 o 
  -3  11   5        0.04       -3.21     21.60 o 
  -2  11   5        0.02      -19.11     19.11 o 
  -1  11   5        0.43       -8.83     17.54 o 
   0  11   5        0.67       11.80     17.91 o 
   1  11   5       25.39       38.43     13.80 o 
   2  11   5        0.26        1.85     13.75 o 
   3  11   5       44.18       41.48     15.53 o 
   4  11   5        9.89        7.96     15.50 o 
   5  11   5      510.89      496.48     31.46 o 
   6  11   5       39.81       51.67     16.71 o 
   7  11   5       48.73       48.03     17.75 o 
   8  11   5       39.41       21.39     16.01 o 
   9  11   5        3.11        9.77     15.38 o 
  10  11   5        0.30        7.29     14.20 o 
  11  11   5       28.75       22.32     15.92 o 
  12  11   5        8.95       19.08     15.39 o 
  -1  12   5        7.28       -0.64     22.20 o 
   0  12   5        0.05      -16.81     18.13 o 
   1  12   5        3.17        6.76     20.26 o 
   2  12   5        3.08      -24.83     41.11 o 
   3  12   5        3.46      -10.83     23.49 o 
   4  12   5       20.32        0.84     17.14 o 
   5  12   5       54.74       25.94     17.84 o 
   6  12   5       14.23       30.38     22.07 o 
   7  12   5       72.24       79.46     27.65 o 
   8  12   5       41.61       71.88     20.16 o 
   9  12   5        2.97      -11.62     17.60 o 
  10  12   5        0.38      -16.41     16.41 o 
  11  12   5       39.41       36.00     19.01 o 
   1  13   5        0.27        8.32     23.97 o 
   2  13   5        0.02       -3.95     23.16 o 
   3  13   5        1.29      250.84     53.69 o 
   4  13   5        6.23       -9.01     21.36 o 
   5  13   5       54.83       74.20     26.62 o 
   6  13   5        4.11       -1.03     24.11 o 
   7  13   5        4.94       21.63     26.36 o 
   8  13   5       15.89       12.36     25.26 o 
   9  13   5       10.97       40.04     24.96 o 
   5  14   5        0.00       24.33     32.30 o 
   6  14   5       32.20       50.34     39.85 o 
   7  14   5        2.40        3.82     54.53 o 
  -9 -13   6       24.29       56.93     29.16 o 
  -8 -13   6       74.99      103.66     30.78 o 
  -7 -13   6        9.23       32.72     44.46 o 
  -6 -13   6       13.19       29.37     40.69 o 
  -5 -13   6        0.03      -14.69     26.04 o 
  -4 -13   6        4.47       11.16     26.19 o 
  -3 -13   6        1.31       -0.68     31.88 o 
  -2 -13   6       14.82       15.68     38.17 o 
 -10 -12   6        4.21        7.79     24.05 o 
  -9 -12   6        6.38        1.77     22.15 o 
  -8 -12   6       23.28       17.93     24.08 o 
  -7 -12   6       58.65       88.88     29.02 o 
  -6 -12   6        6.76       26.91     41.95 o 
  -5 -12   6       25.37      -17.61     18.88 o 
  -4 -12   6       18.50       -7.99     24.30 o 
  -3 -12   6        1.62      -10.24     23.71 o 
  -2 -12   6        0.65       11.90     21.61 o 
  -1 -12   6        0.67      -10.67     20.25 o 
   0 -12   6        3.40      -22.52     22.52 o 
   1 -12   6        2.31       17.51     23.39 o 
 -11 -11   6        5.28      -17.17     17.17 o 
 -10 -11   6       38.62       69.73     20.81 o 
  -9 -11   6        6.30       30.07     33.79 o 
  -8 -11   6        2.70       22.75     17.90 o 
  -7 -11   6       74.93      116.29     26.90 o 
  -6 -11   6        7.15      161.22     52.04 o 
  -5 -11   6       13.31       24.47     18.46 o 
  -4 -11   6      280.04      250.56     29.68 o 
  -3 -11   6       55.51       63.09     20.96 o 
  -2 -11   6        0.22      -17.95     17.95 o 
  -1 -11   6       48.41       13.26     19.61 o 
   0 -11   6        0.58        3.06     19.80 o 
   1 -11   6        0.01      -16.82     19.01 o 
   2 -11   6        0.50        0.55     19.94 o 
 -12 -10   6        3.75        4.13     16.95 o 
 -11 -10   6        6.96       15.72     17.85 o 
 -10 -10   6        1.97        8.94     16.86 o 
  -9 -10   6       37.70       49.52     17.89 o 
  -8 -10   6      812.36      633.73     50.48 o 
  -7 -10   6      268.29      350.77     30.54 o 
  -6 -10   6        4.14      178.80     18.31 o 
  -5 -10   6      325.77      289.49     24.05 o 
  -4 -10   6      188.58      179.04     22.55 o 
  -3 -10   6        0.33      -12.50     12.50 o 
  -2 -10   6        0.00       -2.15     13.90 o 
  -1 -10   6        0.41       -6.93     16.89 o 
   0 -10   6        1.57       -7.71     19.64 o 
   1 -10   6        0.70        2.99     18.94 o 
   2 -10   6        5.44       14.39     19.81 o 
   3 -10   6        0.43       11.31     20.31 o 
   4 -10   6        0.27      -20.71     20.71 o 
 -12  -9   6        0.83        1.65     24.33 o 
 -11  -9   6        0.77      -19.76     19.76 o 
 -10  -9   6       23.36       24.37     19.07 o 
  -9  -9   6       49.68       18.23     16.24 o 
  -8  -9   6      351.62      355.21     43.03 o 
  -7  -9   6      146.06      155.81     17.96 o 
  -6  -9   6       89.10      114.83     14.82 o 
  -5  -9   6        0.73       10.17      9.14 o 
  -4  -9   6       45.03       60.64     10.50 o 
  -3  -9   6       33.24       31.53     12.32 o 
  -2  -9   6      151.63      113.86     22.66 o 
  -1  -9   6      163.49      226.39     26.06 o 
   0  -9   6      410.13      377.10     34.58 o 
   1  -9   6      226.60      233.75     28.59 o 
   2  -9   6      258.12      290.95     44.30 o 
   3  -9   6       63.58       34.22     19.44 o 
   4  -9   6        8.42       22.40     19.40 o 
   5  -9   6        3.38       16.29     29.94 o 
 -12  -8   6        0.26        6.36     21.61 o 
 -11  -8   6        3.22       13.23     11.98 o 
 -10  -8   6      318.50      251.32     29.56 o 
  -9  -8   6      122.32      212.81     25.13 o 
  -8  -8   6       16.73       99.25     15.72 o 
  -7  -8   6        3.70        1.45      9.22 o 
  -6  -8   6       42.96       45.21     10.27 o 
  -5  -8   6        6.59       -1.34      8.05 o 
  -4  -8   6        8.08       20.29     10.25 o 
  -3  -8   6        8.10       -7.18      9.92 o 
  -2  -8   6      259.12      221.98     17.06 o 
  -1  -8   6      183.61      209.91     17.67 o 
   0  -8   6      341.56      285.38     53.66 o 
   1  -8   6       17.43       28.69     12.32 o 
   2  -8   6      100.88       80.37     16.58 o 
   3  -8   6        2.92       16.27     13.85 o 
   4  -8   6        2.00       27.73     17.52 o 
   5  -8   6        1.54      -17.50     17.50 o 
   6  -8   6       50.80       73.21     22.32 o 
 -13  -7   6        5.92       15.66     17.93 o 
 -12  -7   6       12.79      -14.89     14.89 o 
 -11  -7   6       13.24       21.82     17.41 o 
 -10  -7   6        0.45      -11.13     11.13 o 
  -9  -7   6     1303.91     1283.27     54.96 o 
  -8  -7   6       97.66      101.85     14.09 o 
  -7  -7   6      154.10      127.16     12.31 o 
  -6  -7   6      146.14      159.02     12.70 o 
  -5  -7   6        0.56        0.21      8.11 o 
  -4  -7   6        2.04       19.32     12.76 o 
  -3  -7   6      150.22      184.37     12.94 o 
  -2  -7   6       60.24       66.67     10.26 o 
  -1  -7   6      271.01      295.81     24.08 o 
   0  -7   6      386.95      295.21     25.53 o 
   1  -7   6       25.62       36.40      9.69 o 
   2  -7   6       23.13       20.21      9.54 o 
   3  -7   6       26.32       42.55     11.95 o 
   4  -7   6        3.70       -0.81     14.82 o 
   5  -7   6        2.02       18.11     18.29 o 
   6  -7   6       25.57       32.77     16.66 o 
   7  -7   6       71.80       46.70     36.08 o 
 -13  -6   6        0.52       -5.14     16.51 o 
 -12  -6   6      123.10      101.36     15.64 o 
 -11  -6   6        4.43       -3.35     15.49 o 
 -10  -6   6      823.66      595.46     35.49 o 
  -9  -6   6      890.34      784.87     38.34 o 
  -8  -6   6       20.65       46.66     10.01 o 
  -7  -6   6        0.67        5.60      6.12 o 
  -6  -6   6       36.35       35.87      7.81 o 
  -5  -6   6      127.96      132.47     15.15 o 
  -4  -6   6       87.66       73.07     11.53 o 
  -3  -6   6      154.08      147.03     12.73 o 
  -2  -6   6     1300.78     1187.03     40.38 o 
  -1  -6   6       28.22       31.64      9.38 o 
   0  -6   6       26.47       33.58      8.74 o 
   1  -6   6       17.16       35.41      9.44 o 
   2  -6   6       26.93       33.49      9.82 o 
   3  -6   6       21.94       25.37     11.45 o 
   4  -6   6       13.94       -6.19     11.14 o 
   5  -6   6        0.54       37.79     12.08 o 
   6  -6   6        6.68        7.05     12.74 o 
   7  -6   6       97.71      115.39     18.76 o 
   8  -6   6        4.21       20.56     22.35 o 
 -13  -5   6        6.03       -6.42     21.39 o 
 -12  -5   6       56.36       83.66     14.85 o 
 -11  -5   6        7.57        9.54     11.08 o 
 -10  -5   6      447.83      345.23     25.05 o 
  -9  -5   6       56.07       44.33     12.63 o 
  -8  -5   6        5.93       28.63     16.99 o 
  -7  -5   6       23.04       11.90      5.90 o 
  -6  -5   6       60.95       64.44      8.04 o 
  -5  -5   6       60.69       52.56      8.10 o 
  -4  -5   6       84.55       74.97      9.51 o 
  -3  -5   6     1708.74     1676.49     58.20 o 
  -2  -5   6      105.84       87.67     10.42 o 
  -1  -5   6        2.97        9.84      7.22 o 
   0  -5   6        0.01       -4.67      5.37 o 
   1  -5   6        3.67       -0.39      5.95 o 
   2  -5   6      138.03      143.37     15.04 o 
   3  -5   6       36.12       32.30      8.81 o 
   4  -5   6       85.85       67.21     10.84 o 
   5  -5   6      285.64      258.15     25.74 o 
   6  -5   6       17.28       13.23     11.75 o 
   7  -5   6        1.13        0.37     11.50 o 
   8  -5   6        2.52        7.40     18.30 o 
   9  -5   6        5.55        6.84     20.01 o 
 -13  -4   6       15.31       18.72     15.05 o 
 -12  -4   6       86.47       86.81     22.83 o 
 -11  -4   6       66.25       64.67     18.21 o 
 -10  -4   6      108.69       80.12     13.95 o 
  -9  -4   6      195.70      191.26     19.72 o 
  -8  -4   6        4.42        5.59      9.93 o 
  -7  -4   6        0.45        4.61      8.79 o 
  -6  -4   6       43.07       71.21      7.98 o 
  -5  -4   6      849.97     1081.70     43.83 o 
  -4  -4   6       64.72       41.35      7.50 o 
  -3  -4   6     2198.32     1937.38     65.38 o 
  -2  -4   6      331.06      288.74     17.67 o 
  -1  -4   6      178.04      200.44     10.69 o 
   0  -4   6     1566.13     1421.68     45.41 o 
   1  -4   6       55.05       48.04      6.79 o 
   2  -4   6      662.43      550.44     21.20 o 
   3  -4   6       60.95       57.13      8.24 o 
   4  -4   6       90.24       70.00      9.56 o 
   5  -4   6      105.58       98.80     12.94 o 
   6  -4   6       10.87       -3.69     10.01 o 
   7  -4   6        1.59        1.06     11.42 o 
   8  -4   6        1.69       -6.87     11.85 o 
   9  -4   6        1.65       17.21     18.89 o 
 -12  -3   6       11.45       25.43     18.26 o 
 -11  -3   6       56.54       28.48     13.10 o 
 -10  -3   6        3.86       -1.71     11.01 o 
  -9  -3   6      133.00      132.00     21.82 o 
  -8  -3   6        7.29        5.02      8.17 o 
  -7  -3   6       38.73       25.97      6.99 o 
  -6  -3   6      487.73      467.30     19.26 o 
  -5  -3   6      356.19      353.23     16.60 o 
  -4  -3   6       77.08      115.26      9.18 o 
  -3  -3   6      499.43      623.82     25.17 o 
  -2  -3   6      458.01      400.80     22.57 o 
  -1  -3   6      207.07      226.51     11.20 o 
   0  -3   6      182.27      155.41      9.87 o 
   1  -3   6       38.45       38.91      5.93 o 
   2  -3   6        8.90       -5.74      5.74 o 
   3  -3   6      618.08      546.90     22.61 o 
   4  -3   6       78.80       77.46      9.49 o 
   5  -3   6        2.27       17.64      8.84 o 
   6  -3   6        3.61        0.83      8.89 o 
   7  -3   6       16.95       36.82     11.00 o 
   8  -3   6        0.40       -5.63     10.18 o 
   9  -3   6        4.88       -2.00     16.16 o 
  10  -3   6        1.17        9.46     20.01 o 
 -12  -2   6        5.47       10.42     12.42 o 
 -11  -2   6        0.21        0.20     11.93 o 
 -10  -2   6      170.23      214.84     21.37 o 
  -9  -2   6        3.36       12.80     19.09 o 
  -8  -2   6        5.50        0.22      9.44 o 
  -7  -2   6        0.01       -0.48      7.01 o 
  -6  -2   6       18.05       15.29      6.40 o 
  -5  -2   6      173.42      245.31     14.91 o 
  -4  -2   6      262.88      402.50     18.56 o 
  -3  -2   6       29.69       35.17      6.85 o 
  -2  -2   6       42.64       84.55      6.45 o 
  -1  -2   6      118.24      121.69      7.32 o 
   0  -2   6     5561.52     6113.57    164.05 o 
   1  -2   6     5898.79     7101.28    260.25 o 
   2  -2   6     1715.11     1646.15     45.90 o 
   3  -2   6     1937.62     2293.09    138.53 o 
   4  -2   6      239.11      286.23     18.78 o 
   5  -2   6      362.78      369.94     35.47 o 
   6  -2   6       11.29       10.03      8.04 o 
   7  -2   6        6.87       -3.87     23.61 o 
   8  -2   6        1.27        7.64     13.39 o 
   9  -2   6        0.10       60.71     49.31 o 
  10  -2   6        0.36       14.44     16.67 o 
  11  -2   6       19.57       48.43     19.45 o 
 -12  -1   6       19.20       14.18     13.47 o 
 -11  -1   6        0.87       17.72     12.34 o 
 -10  -1   6      190.94      170.44     23.03 o 
  -9  -1   6      134.96      140.33     16.63 o 
  -8  -1   6       46.33       25.48     11.30 o 
  -7  -1   6      653.80      659.04     40.66 o 
  -6  -1   6        7.02       14.99     10.11 o 
  -5  -1   6      126.62      173.10     15.38 o 
  -4  -1   6     2102.04     1876.45     56.84 o 
  -3  -1   6        8.05        5.97      4.45 o 
  -2  -1   6      326.69      273.73     10.78 o 
  -1  -1   6        2.18       19.82      4.56 o 
   0  -1   6      934.00      791.99     25.75 o 
   1  -1   6    14880.92    15535.53    363.79 o 
   2  -1   6      577.91      621.33     19.58 o 
   3  -1   6      829.77      894.35     31.86 o 
   4  -1   6        0.39       -5.87      7.71 o 
   5  -1   6      493.81      500.96     23.26 o 
   6  -1   6       46.72       55.16      9.88 o 
   7  -1   6       76.48       87.45     12.71 o 
   8  -1   6      296.64      413.63     28.95 o 
   9  -1   6      240.19      341.80     34.75 o 
  10  -1   6        2.85      -11.06     14.82 o 
  11  -1   6        8.22       18.41     17.37 o 
 -12   0   6       25.54       47.35     16.24 o 
 -11   0   6        0.92      -10.78     12.65 o 
 -10   0   6       30.19        8.28     13.20 o 
  -9   0   6       88.82       68.71     15.10 o 
  -8   0   6     1082.92     1031.83     43.81 o 
  -7   0   6      588.20      567.01     30.74 o 
  -6   0   6       38.90       60.21     10.12 o 
  -5   0   6       30.09       51.40     14.65 o 
  -4   0   6     1136.96      984.47     35.29 o 
  -3   0   6      212.98      251.72     13.97 o 
  -2   0   6     2302.57     2069.86     53.94 o 
  -1   0   6     2138.97     1782.57     46.81 o 
   0   0   6      360.28      272.31     12.86 o 
   1   0   6     1816.28     1470.36     41.45 o 
   2   0   6     3080.16     2576.44     65.73 o 
   3   0   6      385.29      315.17     11.75 o 
   4   0   6     1235.04     1074.24     36.55 o 
   5   0   6       54.36       78.32     10.86 o 
   6   0   6       53.69       80.49      9.88 o 
   7   0   6      393.69      438.52     22.38 o 
   8   0   6     1431.29     1285.34     51.37 o 
   9   0   6       91.93       85.33     15.79 o 
  10   0   6       41.61       57.50     15.73 o 
  11   0   6        1.18       11.24     14.52 o 
  12   0   6       19.87       45.29     18.79 o 
 -11   1   6        6.86       44.26     15.74 o 
 -10   1   6        2.73      -15.99     15.99 o 
  -9   1   6      370.64      393.18     29.89 o 
  -8   1   6      578.83      571.80     34.37 o 
  -7   1   6      103.41      123.19     14.15 o 
  -6   1   6       33.81       38.56      9.89 o 
  -5   1   6      352.30      492.48     24.77 o 
  -4   1   6        1.38       10.49      7.49 o 
  -3   1   6      358.86      557.46     20.66 o 
  -2   1   6        4.10      293.30     14.15 o 
  -1   1   6     8637.69    11830.38    315.07 o 
   0   1   6      149.50      400.05     14.30 o 
   1   1   6       40.64       37.59      4.48 o 
   2   1   6      462.16      349.26      9.42 o 
   3   1   6       28.71       11.62      3.47 o 
   4   1   6     2041.95     2025.19     73.67 o 
   5   1   6      103.90      149.79     14.04 o 
   6   1   6       16.05       27.19      6.93 o 
   7   1   6      699.05      607.92     26.15 o 
   8   1   6       18.98       18.08      8.71 o 
   9   1   6      145.00      142.60     15.29 o 
  10   1   6      173.41      140.13     16.69 o 
  11   1   6        2.39      -13.03     16.78 o 
  12   1   6       26.83        9.45     17.20 o 
 -11   2   6       15.01       21.70     16.75 o 
 -10   2   6        5.13       -0.23     14.50 o 
  -9   2   6       10.75       11.90     14.97 o 
  -8   2   6        1.74       20.51     13.70 o 
  -7   2   6       22.93        9.54     10.69 o 
  -6   2   6        4.89        2.01      9.05 o 
  -5   2   6      351.74      364.31     24.49 o 
  -4   2   6      253.72      261.31     19.50 o 
  -3   2   6     3666.84     3448.12    144.21 o 
  -2   2   6     1614.94     1570.15     53.62 o 
  -1   2   6    11389.43    11320.78    301.58 o 
   0   2   6     8073.78     7639.26    204.44 o 
   1   2   6      116.99      121.35      6.61 o 
   2   2   6      225.28      195.86      7.47 o 
   3   2   6       20.66       34.21      3.32 o 
   4   2   6      473.62      477.92     15.30 o 
   5   2   6      218.78      290.66     11.10 o 
   6   2   6        2.02        5.68      5.18 o 
   7   2   6       31.79       54.02      7.62 o 
   8   2   6       26.63       23.16     10.07 o 
   9   2   6       28.91       29.61     10.91 o 
  10   2   6      265.03      316.15     45.76 o 
  11   2   6        0.76       12.05     18.87 o 
  12   2   6        5.64       34.46     33.56 o 
 -10   3   6        8.97      -18.00     18.00 o 
  -9   3   6        3.57      -13.96     13.96 o 
  -8   3   6        0.77       15.41     14.65 o 
  -7   3   6       19.37       22.46     12.17 o 
  -6   3   6        3.77       -2.18     10.64 o 
  -5   3   6        0.36       -9.17      9.17 o 
  -4   3   6      323.06      375.72     23.48 o 
  -3   3   6      667.51      580.79     28.23 o 
  -2   3   6      302.61      343.13     16.18 o 
  -1   3   6      290.41      304.78     14.73 o 
   0   3   6       36.35       17.30      5.38 o 
   1   3   6      274.34      228.87      9.22 o 
   2   3   6      530.83      484.73     13.50 o 
   3   3   6     1162.86      983.32     25.23 o 
   4   3   6      192.62      199.86      8.55 o 
   5   3   6      149.32      156.13     10.26 o 
   6   3   6      291.20      374.19     15.55 o 
   7   3   6       10.05        8.48      5.18 o 
   8   3   6        1.85      -11.33     15.10 o 
  -9   4   6        0.00      -16.21     19.65 o 
  -8   4   6        1.10        1.53     13.68 o 
  -7   4   6       11.67       -2.05     13.06 o 
  -6   4   6        2.27        1.07     12.08 o 
  -5   4   6      150.64      110.36     15.12 o 
  -4   4   6       89.67       47.26     11.64 o 
  -3   4   6        3.98       -3.54      7.34 o 
  -2   4   6      421.23      352.74     19.16 o 
  -1   4   6       31.61        3.53      5.52 o 
   0   4   6     1334.04     1178.64     38.82 o 
   1   4   6       95.45       82.68      6.41 o 
   2   4   6       73.27       85.10      5.94 o 
   3   4   6     1583.45     1507.51     39.95 o 
   4   4   6       86.34       81.72      5.56 o 
   5   4   6     1286.58     1407.50     37.59 o 
   6   4   6      260.93      285.89     10.71 o 
   7   4   6        2.22        9.77      5.64 o 
   8   4   6       30.95       66.70     21.81 o 
  -9   5   6        2.13      -10.12     26.19 o 
  -8   5   6        1.35       11.76     18.88 o 
  -7   5   6        0.11      -15.11     16.87 o 
  -6   5   6        2.13       -7.03     12.86 o 
  -5   5   6      428.45      413.97     30.08 o 
  -4   5   6       96.32       96.23     14.87 o 
  -3   5   6       17.13       22.10      9.09 o 
  -2   5   6      125.20      123.18     12.45 o 
  -1   5   6      159.90      151.50     16.02 o 
   0   5   6       54.52       54.61      6.80 o 
   1   5   6       14.05       19.91      5.77 o 
   2   5   6      356.98      435.97     24.60 o 
   3   5   6     2563.66     2349.41     65.68 o 
   4   5   6      189.48      194.38     14.24 o 
   5   5   6      108.00      141.71      9.61 o 
   6   5   6      172.51      146.65      8.77 o 
   7   5   6       54.55       57.73      6.59 o 
   8   5   6        2.30      -12.37     12.37 o 
   9   5   6      133.32       85.61     26.86 o 
  -8   6   6        0.50       29.30     22.46 o 
  -7   6   6       42.99       39.34     19.76 o 
  -6   6   6       53.73       43.75     19.97 o 
  -5   6   6        1.82       43.82     18.86 o 
  -4   6   6       22.02       27.66     12.83 o 
  -3   6   6        0.01      -11.85     11.85 o 
  -2   6   6        0.15       18.89      8.18 o 
  -1   6   6       81.98       64.63      8.89 o 
   0   6   6       16.37        6.39      5.98 o 
   1   6   6        0.37        4.19      5.89 o 
   2   6   6     1311.95     1163.73     33.29 o 
   3   6   6      379.34      387.25     16.37 o 
   4   6   6      130.87      140.27      9.92 o 
   5   6   6       73.09       89.96      8.04 o 
   6   6   6        8.65       17.38      6.80 o 
   7   6   6        0.12       -1.35      5.83 o 
   8   6   6       44.23      107.47     11.55 o 
   9   6   6      670.66      641.54     63.48 o 
  10   6   6      681.03      569.79     65.13 o 
  -7   7   6      136.60      102.85     28.83 o 
  -6   7   6       10.72       -4.80     18.50 o 
  -5   7   6        0.02       15.34     20.28 o 
  -4   7   6        1.27        1.70     12.80 o 
  -3   7   6        1.00        2.97     10.65 o 
  -2   7   6        1.24        9.90     11.25 o 
  -1   7   6       25.67       37.44      9.11 o 
   0   7   6      286.22      284.66     16.96 o 
   1   7   6      131.10      144.64      9.76 o 
   2   7   6        0.07       41.56      6.94 o 
   3   7   6      110.47      137.55     10.07 o 
   4   7   6        6.51       35.14      7.49 o 
   5   7   6       10.08       40.80      8.16 o 
   6   7   6      156.52      167.83     13.10 o 
   7   7   6      123.57      124.80     11.26 o 
   8   7   6        1.92      335.08     45.66 o 
   9   7   6     2228.89     1810.83     80.17 o 
  10   7   6       16.87       99.84     32.30 o 
  11   7   6        6.45       46.14     28.94 o 
  -6   8   6       21.69       16.45     23.71 o 
  -5   8   6        4.48       -4.59     17.36 o 
  -4   8   6        4.58        3.73     16.07 o 
  -3   8   6        0.25      -12.12     12.12 o 
  -2   8   6       50.53        0.36     16.79 o 
  -1   8   6       69.70       68.70     13.66 o 
   0   8   6       68.51       86.68     11.60 o 
   1   8   6      201.01      199.04     12.65 o 
   2   8   6      474.26      465.15     21.07 o 
   3   8   6       32.57       39.95      8.29 o 
   4   8   6        8.66        8.44      7.08 o 
   5   8   6        0.96       31.21      8.06 o 
   6   8   6       60.55       77.70     10.11 o 
   7   8   6       17.51        7.04     11.99 o 
   8   8   6       60.42       36.24     11.27 o 
   9   8   6        9.83       34.19      9.49 o 
  10   8   6      413.15      311.89     22.59 o 
  11   8   6        0.00       26.85     28.94 o 
  12   8   6        1.53       15.52     28.11 o 
  -5   9   6       17.08       15.41     19.42 o 
  -4   9   6       26.78       17.81     18.43 o 
  -3   9   6       38.82        1.26     17.18 o 
  -2   9   6      141.15      108.53     21.71 o 
  -1   9   6      770.10      752.52     48.18 o 
   0   9   6      514.55      515.92     29.75 o 
   1   9   6       66.60       83.43     10.49 o 
   2   9   6      137.89      144.03     13.67 o 
   3   9   6      211.56      135.58     12.12 o 
   4   9   6       20.18       27.62      8.62 o 
   5   9   6       66.76       60.69     10.92 o 
   6   9   6       28.64       22.88      9.22 o 
   7   9   6       59.51       47.84     15.50 o 
   8   9   6      355.50      319.81     23.82 o 
   9   9   6      155.37      153.94     15.73 o 
  10   9   6      107.83       90.34     11.85 o 
  11   9   6        0.64       -7.21     10.76 o 
  12   9   6        3.36       -3.36     29.78 o 
  -4  10   6        1.99      -22.61     22.61 o 
  -3  10   6        4.68      -20.11     20.11 o 
  -2  10   6        2.62      -17.75     17.75 o 
  -1  10   6        2.36       40.31     12.61 o 
   0  10   6        8.20       21.84     11.30 o 
   1  10   6        3.29        2.81     10.75 o 
   2  10   6        0.62        2.69     10.19 o 
   3  10   6       31.52       42.75     10.42 o 
   4  10   6       32.40       46.27     10.73 o 
   5  10   6      617.99      500.25     28.02 o 
   6  10   6       60.95      179.19     17.83 o 
   7  10   6      308.74      287.66     26.08 o 
   8  10   6     1130.30      979.76     53.27 o 
   9  10   6       31.41       31.68     14.26 o 
  10  10   6        0.90       13.30     13.04 o 
  11  10   6        7.60       17.42     10.74 o 
  12  10   6        3.87        6.94     13.01 o 
  -3  11   6        1.87      -19.76     19.76 o 
  -2  11   6        0.01      -10.24     32.89 o 
  -1  11   6        5.82       13.00     19.60 o 
   0  11   6        0.30        2.57     24.02 o 
   1  11   6       45.68       29.08     15.86 o 
   2  11   6        0.24       26.77     13.40 o 
   3  11   6       65.51       47.82     12.87 o 
   4  11   6      476.68      447.27     35.24 o 
   5  11   6       94.34      274.24     27.56 o 
   6  11   6        1.86       -9.74     19.56 o 
   7  11   6       94.75       55.54     17.75 o 
   8  11   6       34.96       50.97     17.30 o 
   9  11   6        0.17        2.72     14.96 o 
  10  11   6       38.25       18.98     15.56 o 
  11  11   6       10.25       12.67     18.65 o 
  -1  12   6        0.10        0.98     20.95 o 
   0  12   6        0.03       27.90     19.70 o 
   1  12   6        1.47       -4.53     19.11 o 
   2  12   6        0.63       -2.08     21.97 o 
   3  12   6        1.29       -6.19     22.23 o 
   4  12   6       10.60       17.51     19.95 o 
   5  12   6       28.84       35.94     18.01 o 
   6  12   6        2.67       19.61     21.80 o 
   7  12   6       70.47      108.20     27.14 o 
   8  12   6       40.24       35.99     19.39 o 
   9  12   6        7.32        5.54     17.98 o 
  10  12   6       14.06       -1.09     16.66 o 
  11  12   6       30.67       64.73     19.91 o 
   1  13   6        0.36       11.87     35.03 o 
   2  13   6       37.00       30.94     25.46 o 
   3  13   6       18.20       47.50     25.50 o 
   4  13   6        1.08      -15.97     20.36 o 
   5  13   6        1.08        9.64     31.04 o 
   6  13   6       11.05       -8.03     23.52 o 
   7  13   6        7.70      -11.15     23.53 o 
   8  13   6      100.53      120.60     31.51 o 
   9  13   6        0.54      -19.94     32.51 o 
   5  14   6        5.54        7.13     33.98 o 
   6  14   6        3.34       -3.78     32.72 o 
  -8 -13   7        0.00        7.49     25.80 o 
  -7 -13   7       32.43       31.32     27.67 o 
  -6 -13   7        6.43       -4.62     39.43 o 
  -5 -13   7        0.03       18.23     27.54 o 
  -4 -13   7       12.44       -5.56     28.46 o 
  -3 -13   7        0.27       -5.55     30.41 o 
  -2 -13   7        0.05       11.66     29.22 o 
 -10 -12   7       18.84      -18.56     19.08 o 
  -9 -12   7        0.14       10.55     18.43 o 
  -8 -12   7        1.51       44.16     25.40 o 
  -7 -12   7       78.56      102.68     39.02 o 
  -6 -12   7      120.43      129.02     31.14 o 
  -5 -12   7       13.35        9.31     19.21 o 
  -4 -12   7        1.11       18.76     26.82 o 
  -3 -12   7        6.38        9.44     26.02 o 
  -2 -12   7        7.25       19.86     27.12 o 
  -1 -12   7       15.53      -13.48     28.56 o 
   0 -12   7        6.33       32.20     27.41 o 
 -11 -11   7       13.20       35.62     19.66 o 
 -10 -11   7       48.76       53.22     19.94 o 
  -9 -11   7       39.22       46.56     18.98 o 
  -8 -11   7        1.55       43.35     19.43 o 
  -7 -11   7       64.74       64.38     30.02 o 
  -6 -11   7      166.60      170.92     31.15 o 
  -5 -11   7       26.63       72.64     20.41 o 
  -4 -11   7       88.49      174.14     25.32 o 
  -3 -11   7        2.48      -17.10     17.10 o 
  -2 -11   7        3.47       16.24     19.60 o 
  -1 -11   7       14.26       27.46     24.18 o 
   0 -11   7       73.54       57.03     28.38 o 
   1 -11   7        8.35       13.65     20.64 o 
   2 -11   7        0.20       30.44     23.11 o 
 -12 -10   7       11.77        5.89     18.49 o 
 -11 -10   7       34.02        9.47     18.27 o 
 -10 -10   7        3.10       -4.26     17.04 o 
  -9 -10   7       74.66       85.48     20.65 o 
  -8 -10   7        2.65       18.54     16.91 o 
  -7 -10   7       61.99       79.15     18.26 o 
  -6 -10   7      854.27      820.71     48.04 o 
  -5 -10   7       23.24       33.59     11.68 o 
  -4 -10   7       27.48       20.83     14.55 o 
  -3 -10   7       26.42       33.47     15.00 o 
  -2 -10   7        1.92        9.61     13.61 o 
  -1 -10   7        4.48       19.24     19.59 o 
   0 -10   7        5.28      -17.06     17.06 o 
   1 -10   7        2.49      -15.98     15.98 o 
   2 -10   7        9.11      -20.26     22.27 o 
   3 -10   7        3.38       23.70     21.04 o 
   4 -10   7        0.02      -13.84     20.75 o 
 -12  -9   7        1.51      -17.97     17.97 o 
 -11  -9   7       12.81        1.97     16.29 o 
 -10  -9   7        2.32      -13.15     14.79 o 
  -9  -9   7        6.21       18.22     16.73 o 
  -8  -9   7      173.66      168.08     22.27 o 
  -7  -9   7       92.78       96.37     15.38 o 
  -6  -9   7       98.54       95.45     14.18 o 
  -5  -9   7        2.68       -0.95      9.44 o 
  -4  -9   7       49.02       44.95     10.39 o 
  -3  -9   7       23.64       14.85     11.65 o 
  -2  -9   7      116.77      146.79     18.94 o 
  -1  -9   7      125.72      104.84     17.80 o 
   0  -9   7      249.28      282.51     42.10 o 
   1  -9   7       47.53       48.71     19.57 o 
   2  -9   7      128.47      125.35     23.09 o 
   3  -9   7        5.56      -20.43     20.43 o 
   4  -9   7        3.19      -18.91     24.62 o 
   5  -9   7        0.60       -4.92     19.94 o 
 -12  -8   7       15.94       17.41     18.46 o 
 -11  -8   7        3.22        0.30     13.23 o 
 -10  -8   7       51.43       51.19     14.36 o 
  -9  -8   7      286.19      222.79     21.08 o 
  -8  -8   7      308.91      255.19     27.58 o 
  -7  -8   7        0.00       -1.18     11.18 o 
  -6  -8   7        0.09       -5.70      8.69 o 
  -5  -8   7        0.60       -4.73      9.14 o 
  -4  -8   7       32.39       25.85      9.17 o 
  -3  -8   7       24.13       23.77     15.49 o 
  -2  -8   7      154.66      139.77     15.33 o 
  -1  -8   7      136.86      128.27     15.02 o 
   0  -8   7      779.64      818.56     48.77 o 
   1  -8   7      178.86      209.75     25.06 o 
   2  -8   7       89.61       85.78     17.26 o 
   3  -8   7       38.25       51.03     18.01 o 
   4  -8   7       11.95       12.71     17.52 o 
   5  -8   7        1.11       -3.33     17.64 o 
   6  -8   7       45.00       26.07     46.15 o 
 -13  -7   7        1.67       -6.69     25.62 o 
 -12  -7   7        7.90       -4.33     25.38 o 
 -11  -7   7       13.20       10.58     21.08 o 
 -10  -7   7        0.63       23.81     14.71 o 
  -9  -7   7      430.05      460.77     28.77 o 
  -8  -7   7        4.41        8.98     10.85 o 
  -7  -7   7        6.76        5.50      8.69 o 
  -6  -7   7        5.89        2.03      8.85 o 
  -5  -7   7       23.47       17.57     10.63 o 
  -4  -7   7       15.34       48.35     10.49 o 
  -3  -7   7      140.83      131.22     23.15 o 
  -2  -7   7        7.26       23.77      8.76 o 
  -1  -7   7       17.16       91.39     16.32 o 
   0  -7   7        0.60       95.71     12.03 o 
   1  -7   7       80.37      137.22     31.22 o 
   2  -7   7       33.16       45.08     11.88 o 
   3  -7   7        4.55       26.02     13.80 o 
   4  -7   7        0.86        9.95     12.81 o 
   5  -7   7       58.54       64.15     16.68 o 
   6  -7   7       65.11       16.81     15.47 o 
   7  -7   7       32.79       36.44     28.19 o 
 -13  -6   7        7.30       -5.99     21.43 o 
 -12  -6   7       28.53       24.00     13.15 o 
 -11  -6   7      184.72      201.80     20.31 o 
 -10  -6   7      230.77      287.98     40.57 o 
  -9  -6   7       23.56       61.67     15.10 o 
  -8  -6   7      273.97      228.74     29.26 o 
  -7  -6   7        3.73       15.12      7.55 o 
  -6  -6   7       60.75       53.30      8.98 o 
  -5  -6   7       78.51       52.47     11.08 o 
  -4  -6   7       19.41       13.03      9.94 o 
  -3  -6   7      619.31      546.33     25.15 o 
  -2  -6   7      483.20      484.11     28.36 o 
  -1  -6   7       42.10       51.90      9.14 o 
   0  -6   7        3.84        3.50      7.56 o 
   1  -6   7      112.18      116.69     12.72 o 
   2  -6   7        2.57       15.75      9.63 o 
   3  -6   7       13.04        9.74     11.40 o 
   4  -6   7       10.15       35.51     12.95 o 
   5  -6   7       82.22       82.29     26.59 o 
   6  -6   7        1.65        6.59     13.54 o 
   7  -6   7       19.69       42.14     21.31 o 
   8  -6   7        0.35        5.16     29.59 o 
 -13  -5   7        0.44       -6.78     12.96 o 
 -12  -5   7       38.50       48.04     14.05 o 
 -11  -5   7       88.91       81.70     14.29 o 
 -10  -5   7        5.62       30.68     16.13 o 
  -9  -5   7      175.54      149.36     19.78 o 
  -8  -5   7       47.00       30.17     12.66 o 
  -7  -5   7       38.23       57.11      8.51 o 
  -6  -5   7       19.75       21.16      7.12 o 
  -5  -5   7       27.22       41.33      7.83 o 
  -4  -5   7        0.02       -3.94      7.21 o 
  -3  -5   7      152.12      174.14     14.73 o 
  -2  -5   7        0.14       -7.29      7.29 o 
  -1  -5   7       26.77        9.88      7.91 o 
   0  -5   7        0.93        2.81      5.87 o 
   1  -5   7       19.60        9.35      6.18 o 
   2  -5   7       15.95        6.56      8.71 o 
   3  -5   7        0.34       -8.33      9.11 o 
   4  -5   7       23.14       18.24      9.92 o 
   5  -5   7       60.99       67.45     13.62 o 
   6  -5   7       34.26        9.07     12.69 o 
   7  -5   7        1.89        7.88     14.14 o 
   8  -5   7       16.15       12.82     18.81 o 
   9  -5   7        3.82       16.05     20.67 o 
 -12  -4   7        1.27       -0.49     15.11 o 
 -11  -4   7        1.76        5.79     15.35 o 
 -10  -4   7       24.24       28.96     12.95 o 
  -9  -4   7       10.84        8.71     11.82 o 
  -8  -4   7        0.07       -6.94      9.11 o 
  -7  -4   7       25.56       28.02      8.08 o 
  -6  -4   7       29.44       37.09      7.57 o 
  -5  -4   7     1492.05     1560.61     54.34 o 
  -4  -4   7      246.80      236.69     17.11 o 
  -3  -4   7     1595.27     1891.68     73.64 o 
  -2  -4   7      118.71      180.71     14.05 o 
  -1  -4   7       32.25       49.41      6.76 o 
   0  -4   7       47.98       31.73      6.88 o 
   1  -4   7      290.75      292.26     12.37 o 
   2  -4   7      443.84      430.54     16.56 o 
   3  -4   7      141.58      132.59     18.90 o 
   4  -4   7       30.59       11.09      8.49 o 
   5  -4   7       30.30       33.22     14.41 o 
   6  -4   7       16.46        2.11     10.23 o 
   7  -4   7        0.57      -10.47     14.17 o 
   8  -4   7        5.45      -15.96     15.96 o 
   9  -4   7        0.44      -11.30     21.85 o 
 -12  -3   7       14.86       23.77     14.55 o 
 -11  -3   7       44.72       31.72     14.45 o 
 -10  -3   7       14.61       16.76     14.36 o 
  -9  -3   7       19.39        8.59     11.99 o 
  -8  -3   7       57.13       81.12     12.65 o 
  -7  -3   7       34.45       47.94      8.34 o 
  -6  -3   7        0.21       -5.91      5.91 o 
  -5  -3   7      190.52      174.40     11.70 o 
  -4  -3   7      446.51      444.64     22.12 o 
  -3  -3   7      575.11      503.04     17.88 o 
  -2  -3   7      113.27      119.01     10.29 o 
  -1  -3   7        0.36        0.98      4.64 o 
   0  -3   7      269.39      278.78     13.66 o 
   1  -3   7     1064.46     1148.28     58.82 o 
   2  -3   7        7.20        5.89      7.55 o 
   3  -3   7       19.49       18.80      7.21 o 
   4  -3   7       37.92       54.19     13.20 o 
   5  -3   7        2.31       -6.92      7.78 o 
   6  -3   7      101.66      113.09     12.51 o 
   7  -3   7        9.80        4.69      9.99 o 
   8  -3   7        5.75       -1.21     16.05 o 
   9  -3   7        0.09       -2.02     23.32 o 
  10  -3   7        0.62        8.20     18.26 o 
 -12  -2   7        5.05       -5.24     12.81 o 
 -11  -2   7       95.86       92.68     14.66 o 
 -10  -2   7        4.38       -6.84     13.50 o 
  -9  -2   7      101.31       85.95     30.63 o 
  -8  -2   7      144.36      169.57     21.02 o 
  -7  -2   7      163.65      222.39     15.69 o 
  -6  -2   7       46.71       66.65      7.89 o 
  -5  -2   7      172.73      248.26     12.74 o 
  -4  -2   7      389.48      364.80     22.02 o 
  -3  -2   7        3.22        9.96      5.71 o 
  -2  -2   7       40.62       58.71      6.17 o 
  -1  -2   7      165.89      167.68      8.54 o 
   0  -2   7     3491.24     3763.44    102.38 o 
   1  -2   7      848.42      775.64     22.00 o 
   2  -2   7     7286.92     7789.98    207.43 o 
   3  -2   7      233.03      197.39     11.65 o 
   4  -2   7       34.93       31.61     17.86 o 
   5  -2   7      272.35      305.95     17.86 o 
   6  -2   7        8.55       13.73      6.58 o 
   7  -2   7        1.48       15.33     10.54 o 
   8  -2   7        3.58      -13.44     13.44 o 
   9  -2   7        9.83        6.71     14.72 o 
  10  -2   7        5.30       -2.99     16.29 o 
 -12  -1   7       50.87       45.14     15.05 o 
 -11  -1   7        8.28       -3.22     12.00 o 
 -10  -1   7        6.31        4.08     13.07 o 
  -9  -1   7        3.03        8.79     16.61 o 
  -8  -1   7       17.07       14.42     10.13 o 
  -7  -1   7      146.82      163.24     19.75 o 
  -6  -1   7       80.87       86.81     17.80 o 
  -5  -1   7       31.31       55.08      8.24 o 
  -4  -1   7      347.20      396.84     18.51 o 
  -3  -1   7       38.56       29.23      6.87 o 
  -2  -1   7     1614.01     1346.18     36.56 o 
  -1  -1   7      103.41      109.98      7.54 o 
   0  -1   7        0.01      105.40      7.97 o 
   1  -1   7       49.39       84.58      6.60 o 
   2  -1   7       26.29      275.36     13.64 o 
   3  -1   7       62.72       94.87      7.67 o 
   4  -1   7      284.98      368.24     20.25 o 
   5  -1   7       96.14      128.51     12.10 o 
   6  -1   7        0.49        8.95      9.02 o 
   7  -1   7       14.59       45.85     10.52 o 
   8  -1   7       15.55        5.49     14.63 o 
   9  -1   7        0.51       20.98     14.85 o 
  10  -1   7       10.93       41.30     19.42 o 
  11  -1   7       43.25       29.43     17.01 o 
 -11   0   7       37.37       27.76     14.10 o 
 -10   0   7      109.98       65.26     16.99 o 
  -9   0   7       32.17       64.07     16.05 o 
  -8   0   7       72.92      101.71     16.06 o 
  -7   0   7       65.02       82.06     17.62 o 
  -6   0   7     1405.22     1247.30     58.35 o 
  -5   0   7      132.90      129.56     14.49 o 
  -4   0   7      602.87      525.63     22.23 o 
  -3   0   7      252.50      343.16     16.03 o 
  -2   0   7      892.17      771.51     24.02 o 
  -1   0   7     2686.45     2157.33     60.31 o 
   0   0   7       68.31      104.38      8.04 o 
   1   0   7     2225.80     1783.44     50.02 o 
   2   0   7      419.54      426.04     12.90 o 
   3   0   7      360.03      330.70     12.63 o 
   4   0   7      416.85      367.57     16.61 o 
   5   0   7       97.98      125.47     10.54 o 
   6   0   7     1331.79     1210.98     55.63 o 
   7   0   7      111.91      104.26     14.06 o 
   8   0   7       67.75       66.37     12.18 o 
   9   0   7       23.38       31.16     14.28 o 
  10   0   7      157.39      135.32     18.84 o 
  11   0   7       60.30       47.06     16.46 o 
 -11   1   7       63.49       63.44     17.76 o 
 -10   1   7       55.89       15.82     16.19 o 
  -9   1   7        2.29       -2.43     14.19 o 
  -8   1   7        7.44       11.09     13.10 o 
  -7   1   7       95.33      130.41     14.68 o 
  -6   1   7       14.04       24.36      9.55 o 
  -5   1   7       22.50       50.54     11.93 o 
  -4   1   7      359.32      409.29     22.38 o 
  -3   1   7        3.65       24.44      8.49 o 
  -2   1   7      669.71      580.64     23.06 o 
  -1   1   7        5.73       19.81      5.94 o 
   0   1   7      213.30      238.14     12.45 o 
   1   1   7      166.27      165.98      8.73 o 
   2   1   7     1713.52     1448.65     36.09 o 
   3   1   7       19.00       20.61      4.40 o 
   4   1   7      589.45      485.50     15.99 o 
   5   1   7        8.99       32.05      8.34 o 
   6   1   7      178.90      185.46     18.29 o 
   7   1   7      142.20      169.03     12.84 o 
   8   1   7       45.25       21.63     10.29 o 
   9   1   7        3.89       -9.86     11.52 o 
  10   1   7       15.22       12.90     12.94 o 
  11   1   7        5.08       10.33     13.42 o 
  12   1   7       42.85       30.99     19.47 o 
 -11   2   7        2.36        9.39     20.25 o 
 -10   2   7        1.57       -1.73     16.10 o 
  -9   2   7        8.34       13.56     14.30 o 
  -8   2   7        2.16      -11.97     15.05 o 
  -7   2   7       19.97       28.10     11.25 o 
  -6   2   7        2.12        2.11      9.22 o 
  -5   2   7      188.24      269.76     22.67 o 
  -4   2   7      259.59      270.44     18.73 o 
  -3   2   7      263.13      238.91     16.89 o 
  -2   2   7     6677.24     7354.11    213.79 o 
  -1   2   7      797.30      779.40     25.11 o 
   0   2   7     3528.50     4040.76    118.80 o 
   1   2   7       38.76       51.24      5.62 o 
   2   2   7       27.44       45.65      4.64 o 
   3   2   7        4.30        4.99      3.66 o 
   4   2   7      201.29      214.96      8.76 o 
   5   2   7      340.26      371.19     12.93 o 
   6   2   7       21.78       19.91      5.34 o 
   7   2   7      200.88      254.72     14.79 o 
   8   2   7       75.58      114.62     10.96 o 
   9   2   7       65.54      107.34     13.31 o 
  10   2   7       16.36       23.22     11.29 o 
  11   2   7       66.86      107.51     24.54 o 
  12   2   7        1.15        5.08     16.53 o 
 -10   3   7        0.03       13.66     24.54 o 
  -9   3   7        1.73       17.07     15.95 o 
  -8   3   7       11.09      -14.36     14.36 o 
  -7   3   7        2.47       -9.64     12.76 o 
  -6   3   7       48.16       40.97     13.55 o 
  -5   3   7        8.24       -6.51     10.46 o 
  -4   3   7       12.93       19.76     10.79 o 
  -3   3   7        6.20       -2.63      9.86 o 
  -2   3   7      629.08      562.80     30.34 o 
  -1   3   7     1632.76     1551.98     48.91 o 
   0   3   7      170.28      162.07     10.31 o 
   1   3   7       24.92       24.80      4.84 o 
   2   3   7       14.26       20.10      3.98 o 
   3   3   7      167.37      159.46      7.64 o 
   4   3   7      129.51      143.38      6.92 o 
   5   3   7       11.41       12.62      8.07 o 
   6   3   7        4.60        4.23      4.33 o 
   7   3   7       62.66       86.43      6.71 o 
   8   3   7      169.94      181.77     18.54 o 
   9   3   7       17.49       14.30     10.07 o 
  11   3   7       51.37       -1.68     22.23 o 
  12   3   7       37.13       64.60     26.01 o 
  -9   4   7        0.39       -7.50     20.31 o 
  -8   4   7        0.68       -8.28     15.56 o 
  -7   4   7       10.94       21.92     13.75 o 
  -6   4   7       44.31       28.86     12.96 o 
  -5   4   7        1.59        9.99     11.07 o 
  -4   4   7       21.26       16.11     10.35 o 
  -3   4   7      130.78      155.46     17.85 o 
  -2   4   7      400.79      371.30     20.32 o 
  -1   4   7      248.41      219.00     14.05 o 
   0   4   7        0.35       -1.76      5.47 o 
   1   4   7        3.09        2.22      4.47 o 
   2   4   7       69.90       65.98      8.46 o 
   3   4   7     2110.70     2075.45     54.32 o 
   4   4   7      491.56      451.28     13.58 o 
   5   4   7     1438.71     1377.63     35.12 o 
   6   4   7       21.24        8.57      6.99 o 
   7   4   7       11.28       15.96      6.25 o 
   8   4   7        6.12        7.38      9.33 o 
  -9   5   7        4.33       11.70     24.54 o 
  -8   5   7        2.65       17.70     21.46 o 
  -7   5   7        2.37       12.25     21.97 o 
  -6   5   7       59.99       58.26     16.12 o 
  -5   5   7      108.66      167.04     20.90 o 
  -4   5   7        4.70       -8.13     10.84 o 
  -3   5   7        2.17       13.95      9.16 o 
  -2   5   7       78.75       97.63     11.89 o 
  -1   5   7      113.37       53.53      7.87 o 
   0   5   7       42.67       58.32      6.61 o 
   1   5   7      166.35      139.93      9.69 o 
   2   5   7       26.71       27.81      5.50 o 
   3   5   7        4.62        5.80      7.95 o 
   4   5   7        7.02        1.47      4.80 o 
   5   5   7      131.16      156.62      9.06 o 
   6   5   7       39.09       55.04      6.56 o 
   7   5   7       25.61       18.86      5.57 o 
   8   5   7       58.28       44.71      7.89 o 
   9   5   7      154.38      140.80     18.61 o 
  -8   6   7        1.10       29.25     26.95 o 
  -7   6   7       13.19       34.18     19.09 o 
  -6   6   7        7.29        8.09     18.36 o 
  -5   6   7       80.69       63.48     19.87 o 
  -4   6   7        6.99        2.83     13.75 o 
  -3   6   7        1.03        2.15     11.17 o 
  -2   6   7        0.26       15.15      9.54 o 
  -1   6   7       72.16       66.15     11.84 o 
   0   6   7       75.23       69.52      8.11 o 
   1   6   7       38.77       31.39      6.91 o 
   2   6   7      519.78      640.69     26.01 o 
   3   6   7      898.17      781.49     27.45 o 
   4   6   7       67.41       52.07     10.69 o 
   5   6   7      253.87      296.62     13.51 o 
   6   6   7       63.23       57.98      7.44 o 
   7   6   7       11.75       17.58      6.47 o 
   8   6   7      163.56      113.92      8.71 o 
  10   6   7      279.22      333.74     47.44 o 
  -7   7   7       10.97       52.02     43.63 o 
  -6   7   7       85.59      100.40     29.87 o 
  -5   7   7       78.07      111.27     22.87 o 
  -4   7   7        5.07       13.11     17.35 o 
  -3   7   7        0.28       -4.68     11.61 o 
  -2   7   7       45.20       39.71     10.30 o 
  -1   7   7        0.56        8.14      8.08 o 
   0   7   7        1.06      109.55     12.42 o 
   1   7   7       11.64       98.66      8.80 o 
   2   7   7        2.58       33.72      7.02 o 
   3   7   7      182.89      218.42     12.64 o 
   4   7   7        0.00       -6.71      6.71 o 
   5   7   7        7.53       11.72      9.00 o 
   6   7   7       15.19       54.87      9.42 o 
   7   7   7        0.45       33.39      8.56 o 
   8   7   7      136.10      139.10     11.40 o 
   9   7   7      626.36      794.03     34.84 o 
  10   7   7       15.27       42.37     28.53 o 
  11   7   7       48.09       20.56     24.75 o 
  -6   8   7       62.76       41.65     22.62 o 
  -5   8   7        0.49      -14.61     17.28 o 
  -4   8   7        2.24      -15.69     15.69 o 
  -3   8   7        6.72       -5.03     38.17 o 
  -2   8   7       39.32       47.97     15.60 o 
  -1   8   7        4.94        6.43     10.19 o 
   0   8   7      471.35      492.36     24.81 o 
   1   8   7      124.42      146.34     11.27 o 
   2   8   7      144.16      151.63     11.79 o 
   3   8   7       11.73       23.36      8.10 o 
   4   8   7       38.35       21.33      7.70 o 
   5   8   7        0.36       -4.09      7.20 o 
   6   8   7       12.34       20.97      8.42 o 
   7   8   7        0.00        6.19      9.26 o 
   8   8   7      286.79      214.75     20.11 o 
   9   8   7      478.89      418.56     21.74 o 
  10   8   7       25.20      108.11     15.09 o 
  11   8   7        0.08        2.52     23.91 o 
  12   8   7       13.67       24.33     31.46 o 
  -5   9   7        3.64       14.63     19.80 o 
  -4   9   7        4.70      -16.60     16.60 o 
  -3   9   7       21.08       10.34     17.67 o 
  -2   9   7      234.30      212.63     27.41 o 
  -1   9   7      183.22      168.38     24.57 o 
   0   9   7      232.56      254.48     19.83 o 
   1   9   7      482.50      467.54     24.93 o 
   2   9   7       47.90       62.09     17.82 o 
   3   9   7        9.30       -2.23      7.95 o 
   4   9   7       76.84       47.03     10.16 o 
   5   9   7        1.04       -5.08      7.96 o 
   6   9   7      264.55      181.13     15.19 o 
   7   9   7       48.53       59.38     14.34 o 
   8   9   7      246.48      230.20     19.93 o 
   9   9   7       18.50        0.20     10.26 o 
  10   9   7        6.93       17.55      9.88 o 
  11   9   7        2.45      -10.94     10.94 o 
  12   9   7        0.24        6.09     23.70 o 
  -4  10   7        0.10        8.09     20.52 o 
  -3  10   7       19.17      -13.58     27.06 o 
  -2  10   7        8.84       -0.72     17.92 o 
  -1  10   7        0.02      -14.85     14.85 o 
   0  10   7        0.01        1.81     10.19 o 
   1  10   7        6.79        8.39     10.57 o 
   2  10   7        8.15       17.56     10.19 o 
   3  10   7       19.29        0.20     13.57 o 
   4  10   7       67.47      145.29     13.85 o 
   5  10   7        0.83       89.77     15.50 o 
   6  10   7      573.53      447.31     32.14 o 
   7  10   7      207.00      297.52     26.52 o 
   8  10   7      296.86      304.15     27.16 o 
   9  10   7      134.08      122.65     18.96 o 
  10  10   7        2.05      -11.27     11.27 o 
  11  10   7       24.58       28.94     12.10 o 
  12  10   7       10.81       -9.94     14.56 o 
  -2  11   7        4.21      -18.01     18.01 o 
  -1  11   7       11.23        3.82     19.41 o 
   0  11   7       55.33       61.10     13.66 o 
   1  11   7        9.14        9.51     12.74 o 
   2  11   7       18.26       17.52     17.80 o 
   3  11   7       11.37       15.66     12.85 o 
   4  11   7       84.04      119.19     16.45 o 
   5  11   7       52.82       61.86     18.16 o 
   6  11   7      585.07      577.33     34.03 o 
   7  11   7      131.42      145.24     21.97 o 
   8  11   7        0.00        7.22     15.62 o 
   9  11   7       87.71       73.06     17.80 o 
  10  11   7       45.23       53.77     17.48 o 
  11  11   7       21.75       37.37     14.36 o 
  -1  12   7        0.16       -6.93     19.26 o 
   0  12   7        4.08        4.43     19.99 o 
   1  12   7       34.60       36.35     19.83 o 
   2  12   7       18.58       -3.50     15.80 o 
   3  12   7        8.08       11.76     18.58 o 
   4  12   7        5.96       20.04     22.08 o 
   5  12   7       33.53       23.48     21.86 o 
   6  12   7      110.77      120.39     28.47 o 
   7  12   7       40.36       53.06     88.73 o 
   8  12   7        0.17       39.42     19.20 o 
   9  12   7        1.20        0.07     19.00 o 
  10  12   7       28.85       29.85     17.88 o 
   1  13   7        7.12       35.01     25.65 o 
   2  13   7        0.01      -16.61     33.56 o 
   3  13   7        1.04      -14.75     35.24 o 
   4  13   7        5.22        1.49     22.27 o 
   5  13   7        8.51        2.93     32.30 o 
   6  13   7       10.91        5.84     23.71 o 
   7  13   7       89.41       95.39     44.89 o 
   8  13   7        0.67       38.88     28.32 o 
   9  13   7       60.32       66.63     27.22 o 
  -8 -13   8       14.97      -11.46     25.90 o 
  -7 -13   8        0.02      -36.49     39.43 o 
  -6 -13   8       23.73      -10.90     42.79 o 
  -5 -13   8        4.68        4.21     28.91 o 
  -4 -13   8        6.77       -3.61     29.49 o 
  -3 -13   8        0.87      -21.72     38.38 o 
 -10 -12   8        3.75       11.99     20.72 o 
  -9 -12   8        1.67       -3.09     18.90 o 
  -8 -12   8       51.72       75.06     22.26 o 
  -7 -12   8        0.16       12.40     26.40 o 
  -6 -12   8       81.89       97.30     29.80 o 
  -5 -12   8        0.19       39.02     65.02 o 
  -4 -12   8       26.38       41.01     29.35 o 
  -3 -12   8       14.15       14.72     28.31 o 
  -2 -12   8       39.30       72.44     31.93 o 
  -1 -12   8       13.70      -19.24     21.29 o 
   0 -12   8        1.47       -3.79     22.62 o 
 -11 -11   8       26.93       -3.93     38.00 o 
 -10 -11   8        9.41       30.51     19.27 o 
  -9 -11   8        2.11      -14.97     18.04 o 
  -8 -11   8       15.64       30.54     18.76 o 
  -7 -11   8       38.45       44.56     19.34 o 
  -6 -11   8        1.57      108.20     38.80 o 
  -5 -11   8       89.24       84.88     23.31 o 
  -4 -11   8      167.96      175.36     26.17 o 
  -3 -11   8        0.00       -7.67     49.71 o 
  -2 -11   8       13.88        8.99     27.35 o 
  -1 -11   8        6.97      -13.18     19.08 o 
   0 -11   8        4.97        0.00     20.34 o 
   1 -11   8        0.00       19.42     22.23 o 
   2 -11   8        0.26      -15.60     22.32 o 
 -11 -10   8        2.41        9.95     18.44 o 
 -10 -10   8        4.03       -5.83     21.07 o 
  -9 -10   8       43.35       23.46     18.31 o 
  -8 -10   8        8.10       12.04     17.66 o 
  -7 -10   8        9.09       19.00     16.34 o 
  -6 -10   8       27.85       80.83     19.00 o 
  -5 -10   8        6.59      125.68     16.66 o 
  -4 -10   8      146.41      150.10     19.86 o 
  -3 -10   8       12.46       10.14     14.29 o 
  -2 -10   8        2.63       -3.56     16.96 o 
  -1 -10   8        2.42      -16.05     17.37 o 
   0 -10   8       11.21       16.62     19.18 o 
   1 -10   8        0.07       -7.53     17.66 o 
   2 -10   8        1.08       38.80     20.94 o 
   3 -10   8        4.53       14.55     25.57 o 
 -12  -9   8        0.59      -19.30     19.30 o 
 -11  -9   8       12.26       35.52     19.64 o 
 -10  -9   8        7.44        2.51     15.90 o 
  -9  -9   8        1.03       22.21     16.28 o 
  -8  -9   8        3.31      -15.26     15.26 o 
  -7  -9   8        6.70       -4.87     12.56 o 
  -6  -9   8       71.30       38.71     13.40 o 
  -5  -9   8        9.96       -6.99     10.26 o 
  -4  -9   8        2.06        2.09      9.94 o 
  -3  -9   8       22.11       24.16     14.40 o 
  -2  -9   8      136.12       93.95     17.13 o 
  -1  -9   8       19.83       10.89     13.98 o 
   0  -9   8      165.36      116.14     22.98 o 
   1  -9   8        5.96       -2.53     17.80 o 
   2  -9   8      156.05      140.82     24.47 o 
   3  -9   8        6.24       40.25     18.87 o 
   4  -9   8       10.06       -3.36     33.42 o 
   5  -9   8        0.84       10.89     28.00 o 
 -12  -8   8        0.41       -2.88     18.86 o 
 -11  -8   8        6.35      -15.40     15.40 o 
 -10  -8   8        0.00      -14.04     14.04 o 
  -9  -8   8        0.28       56.40     14.40 o 
  -8  -8   8        4.60        9.78     12.40 o 
  -7  -8   8        0.29       -7.90     10.19 o 
  -6  -8   8        5.10        0.59     10.15 o 
  -5  -8   8        1.67        0.38      9.77 o 
  -4  -8   8        0.11       -1.24      8.84 o 
  -3  -8   8       65.87       64.93     13.15 o 
  -2  -8   8      275.56      307.61     20.98 o 
  -1  -8   8      295.01      350.18     23.03 o 
   0  -8   8     1297.18     1223.49     90.45 o 
   1  -8   8      125.17      148.70     19.66 o 
   2  -8   8      129.15       79.84     30.88 o 
   3  -8   8       29.84       25.87     18.02 o 
   4  -8   8        4.31       17.37     17.14 o 
   5  -8   8        6.24       12.08     19.19 o 
   6  -8   8        0.63      -12.94     39.85 o 
 -12  -7   8        0.27        5.21     13.74 o 
 -11  -7   8       24.67       42.42     15.80 o 
 -10  -7   8       67.55       35.66     15.00 o 
  -9  -7   8        3.13       29.84     13.70 o 
  -8  -7   8       46.75       28.91     10.70 o 
  -7  -7   8        0.32        5.98      9.57 o 
  -6  -7   8       20.47        9.22      8.70 o 
  -5  -7   8        4.51       12.96     11.40 o 
  -4  -7   8       23.20       29.79     10.90 o 
  -3  -7   8      162.96      186.99     22.18 o 
  -2  -7   8      130.31      132.58     14.79 o 
  -1  -7   8       76.11       68.35     13.19 o 
   0  -7   8       17.78       21.72     11.90 o 
   1  -7   8       30.31       37.89     11.09 o 
   2  -7   8       30.08       41.50     13.19 o 
   3  -7   8       27.51       36.54     16.79 o 
   4  -7   8        0.17       16.93     16.31 o 
   5  -7   8       13.97       29.68     15.20 o 
   6  -7   8       18.01       -8.74     20.34 o 
   7  -7   8       10.37       53.04     33.35 o 
 -12  -6   8       35.44       12.84     15.88 o 
 -11  -6   8      114.07      123.91     18.43 o 
 -10  -6   8      525.42      435.19     31.00 o 
  -9  -6   8      327.00      282.48     29.18 o 
  -8  -6   8        2.53       18.51      8.31 o 
  -7  -6   8       71.61       70.77      9.76 o 
  -6  -6   8        0.11       -7.72      7.72 o 
  -5  -6   8       23.12       26.89      9.26 o 
  -4  -6   8       63.73       65.84     12.60 o 
  -3  -6   8      259.18      255.51     19.88 o 
  -2  -6   8       46.66       35.57     11.05 o 
  -1  -6   8      249.99      254.54     19.69 o 
   0  -6   8       26.73       39.19     12.03 o 
   1  -6   8        4.05        7.08     10.15 o 
   2  -6   8       10.22       15.10      9.59 o 
   3  -6   8        0.07        1.96     11.34 o 
   4  -6   8      168.66      123.52     17.26 o 
   5  -6   8        4.01       12.68     15.11 o 
   6  -6   8        6.06        8.44     28.58 o 
   7  -6   8        6.18       56.59     24.61 o 
   8  -6   8        0.11        5.34     21.21 o 
 -12  -5   8        0.05        7.52     26.21 o 
 -11  -5   8       75.12       91.45     16.30 o 
 -10  -5   8        4.53       15.30     14.23 o 
  -9  -5   8       66.69       93.16     30.21 o 
  -8  -5   8        2.22       17.05      9.28 o 
  -7  -5   8        0.05       11.81      7.96 o 
  -6  -5   8       13.75       12.87      7.32 o 
  -5  -5   8       77.13      105.48     12.28 o 
  -4  -5   8      365.75      307.54     18.06 o 
  -3  -5   8      364.27      274.85     22.37 o 
  -2  -5   8        9.74       19.99      8.49 o 
  -1  -5   8      162.61      167.90     12.30 o 
   0  -5   8       88.19       75.92     13.34 o 
   1  -5   8       55.84       67.56      8.47 o 
   2  -5   8      110.03       82.06      9.40 o 
   3  -5   8        9.39       21.40     10.35 o 
   4  -5   8       41.19       28.16     16.29 o 
   5  -5   8        4.26        3.47     11.47 o 
   6  -5   8       30.76       27.43     12.49 o 
   7  -5   8       44.80       48.33     24.67 o 
   8  -5   8        0.78       30.23     25.08 o 
 -12  -4   8        0.02       -3.82     13.45 o 
 -11  -4   8       10.06       11.85     12.97 o 
 -10  -4   8       77.51       48.01     15.71 o 
  -9  -4   8        0.90       -0.78     11.85 o 
  -8  -4   8        4.98        2.74      7.69 o 
  -7  -4   8        3.06        5.97      8.04 o 
  -6  -4   8      179.49      181.65     18.17 o 
  -5  -4   8     1243.99     1314.42     52.27 o 
  -4  -4   8       90.34      120.43     13.85 o 
  -3  -4   8     6109.08     5953.92    221.41 o 
  -2  -4   8       24.39       24.79     10.54 o 
  -1  -4   8       29.47       27.66      6.11 o 
   0  -4   8       49.45       29.40      6.21 o 
   1  -4   8       63.15       64.96      6.54 o 
   2  -4   8        8.76        8.47      7.02 o 
   3  -4   8        0.05       -0.72      9.09 o 
   4  -4   8        8.44       -7.31      7.31 o 
   5  -4   8       26.72       25.92     10.82 o 
   6  -4   8       50.51       40.20     11.73 o 
   7  -4   8        7.60       16.41     11.80 o 
   8  -4   8        0.35      -20.76     20.76 o 
   9  -4   8        1.20      -12.69     31.04 o 
 -12  -3   8        8.14       17.56     14.23 o 
 -11  -3   8        2.81       25.81     14.96 o 
 -10  -3   8       61.45       90.07     22.45 o 
  -9  -3   8        8.54       -2.43     12.01 o 
  -8  -3   8       46.47       35.59     10.06 o 
  -7  -3   8        0.21       18.39      6.79 o 
  -6  -3   8      181.86      241.88     15.62 o 
  -5  -3   8      344.03      368.76     18.73 o 
  -4  -3   8        9.54        3.33      7.26 o 
  -3  -3   8       55.21      144.73     32.98 o 
  -2  -3   8      298.67      315.08     15.59 o 
  -1  -3   8        8.40        9.46      5.08 o 
   0  -3   8      105.88      150.82     16.09 o 
   1  -3   8      646.68      668.50     37.37 o 
   2  -3   8      244.86      235.54     17.44 o 
   3  -3   8      987.52      915.10     39.01 o 
   4  -3   8      368.25      345.33     27.53 o 
   5  -3   8       24.00       28.90      8.93 o 
   6  -3   8       49.70       43.29     10.33 o 
   7  -3   8        0.02        1.20      9.59 o 
   8  -3   8        1.44       -1.08     14.91 o 
   9  -3   8        4.85       -1.16     16.46 o 
  10  -3   8        0.00       16.81     37.75 o 
 -12  -2   8        3.61      -10.73     12.84 o 
 -11  -2   8       23.87        4.83     13.21 o 
 -10  -2   8      140.50      166.43     23.00 o 
  -9  -2   8       84.98       74.01     17.91 o 
  -8  -2   8       42.05       80.42     11.95 o 
  -7  -2   8       29.84       42.76     10.79 o 
  -6  -2   8      273.23      316.04     16.11 o 
  -5  -2   8      804.64      883.47     33.19 o 
  -4  -2   8      739.97      986.12     39.85 o 
  -3  -2   8      400.00      434.45     23.66 o 
  -2  -2   8       90.48      106.30      8.39 o 
  -1  -2   8      607.64      647.18     19.75 o 
   0  -2   8       32.50       59.81      8.32 o 
   1  -2   8      615.76      506.54     15.79 o 
   2  -2   8     4751.15     5117.33    137.45 o 
   3  -2   8      211.83      195.45     17.47 o 
   4  -2   8     1795.17     1910.23     85.21 o 
   5  -2   8       66.12      112.43     15.71 o 
   6  -2   8       12.30       26.76      9.82 o 
   7  -2   8        1.40       -7.72      8.29 o 
   8  -2   8        1.27       -5.12      9.29 o 
   9  -2   8       18.51       16.66     15.57 o 
  10  -2   8        2.57       12.00     17.21 o 
 -12  -1   8       12.06        3.62     14.56 o 
 -11  -1   8       10.69       15.87     19.10 o 
 -10  -1   8       51.46       32.68     14.67 o 
  -9  -1   8       19.40        1.59     15.35 o 
  -8  -1   8      228.63      214.22     20.97 o 
  -7  -1   8       50.30       59.35     12.52 o 
  -6  -1   8       32.36       37.95     11.22 o 
  -5  -1   8      192.17      222.42     15.74 o 
  -4  -1   8     2154.88     1813.49     61.69 o 
  -3  -1   8      195.59      182.97     12.35 o 
  -2  -1   8       20.51       17.06      5.46 o 
  -1  -1   8      126.22      201.31     10.39 o 
   0  -1   8        4.20      223.25     21.22 o 
   1  -1   8      925.92     1042.47     30.88 o 
   2  -1   8       15.74      116.02     10.41 o 
   3  -1   8        1.48       25.22      6.81 o 
   4  -1   8      115.35      193.37     14.71 o 
   5  -1   8      549.71      554.10     26.72 o 
   6  -1   8       57.55      129.41     12.42 o 
   7  -1   8       79.60       94.95     15.35 o 
   8  -1   8      127.70      183.19     15.00 o 
   9  -1   8       79.21       85.83     17.86 o 
  10  -1   8       14.52        6.76     15.97 o 
  11  -1   8        2.86       53.14     18.06 o 
 -11   0   8        6.71      -14.43     14.43 o 
 -10   0   8       57.93       33.67     15.81 o 
  -9   0   8      340.99      335.54     29.81 o 
  -8   0   8     1226.09     1087.16     53.99 o 
  -7   0   8        0.81       19.67     10.05 o 
  -6   0   8      608.95      652.47     35.85 o 
  -5   0   8      121.72      101.26     13.55 o 
  -4   0   8      606.90      565.28     26.21 o 
  -3   0   8       79.70       63.64      8.94 o 
  -2   0   8     1078.35     1039.91     34.21 o 
  -1   0   8     1436.47     1154.33     34.39 o 
   0   0   8     1758.99     1621.04     50.51 o 
   1   0   8     1068.38      877.50     26.81 o 
   2   0   8     1354.50     1188.30     34.29 o 
   3   0   8       71.05       74.17      7.83 o 
   4   0   8      655.79      618.11     23.82 o 
   5   0   8      104.32       82.15      9.72 o 
   6   0   8      690.57      653.96     34.53 o 
   7   0   8        2.77        0.79     10.72 o 
   8   0   8     1336.95     1199.22     57.53 o 
   9   0   8      258.05      267.43     26.39 o 
  10   0   8       90.56       60.67     24.57 o 
  11   0   8       16.11       14.78     15.10 o 
 -11   1   8        8.04       -1.56     27.85 o 
 -10   1   8       29.94       16.59     17.85 o 
  -9   1   8       86.43       98.81     18.06 o 
  -8   1   8      327.54      318.05     28.45 o 
  -7   1   8      107.81      119.90     14.80 o 
  -6   1   8      217.20      208.06     20.39 o 
  -5   1   8      398.15      564.89     30.68 o 
  -4   1   8       41.08      109.17     15.57 o 
  -3   1   8       64.07       57.16     10.19 o 
  -2   1   8      331.92      302.00     16.53 o 
  -1   1   8      888.23      997.54     33.14 o 
   0   1   8      541.42      436.73     17.59 o 
   1   1   8      349.76      357.98     14.33 o 
   2   1   8       15.70        8.68      3.95 o 
   3   1   8      212.19      186.42      9.77 o 
   4   1   8     1958.64     1716.16     48.21 o 
   5   1   8       81.94      111.53     18.31 o 
   6   1   8       26.83       46.57      9.99 o 
   7   1   8       14.30       26.88     10.40 o 
   8   1   8       68.92       89.75     14.64 o 
   9   1   8       40.63       47.82     13.21 o 
  10   1   8       14.60       44.37     17.62 o 
  11   1   8       14.12       11.18     13.67 o 
  12   1   8        9.00        3.48     15.22 o 
 -10   2   8        0.22       24.87     29.09 o 
  -9   2   8        1.10       25.49     22.22 o 
  -8   2   8        2.07       11.39     13.57 o 
  -7   2   8       22.19       -0.19     11.09 o 
  -6   2   8        9.22       17.21     10.46 o 
  -5   2   8      262.63      353.80     22.91 o 
  -4   2   8     1438.23     1660.34     65.40 o 
  -3   2   8      528.77      443.77     24.91 o 
  -2   2   8     3586.68     4537.66    133.93 o 
  -1   2   8      130.92      147.04     11.62 o 
   0   2   8      186.82      220.98     13.50 o 
   1   2   8      608.75      600.85     19.82 o 
   2   2   8      181.69      183.78      8.36 o 
   3   2   8      285.40      301.62     11.02 o 
   4   2   8     1316.39     1356.45     35.89 o 
   5   2   8     1010.93     1066.22     33.43 o 
   6   2   8      337.84      361.28     20.42 o 
   7   2   8      120.10      172.44     15.47 o 
   8   2   8      151.40      179.95     16.23 o 
   9   2   8       37.18       43.96     11.77 o 
  10   2   8      167.13      152.64     16.63 o 
  11   2   8       13.89       28.51     15.52 o 
  12   2   8        0.05        7.54     22.44 o 
 -10   3   8        0.14        9.77     33.14 o 
  -9   3   8        0.00      -13.95     15.39 o 
  -8   3   8        1.38       -6.25     16.32 o 
  -7   3   8        5.93        9.82     14.30 o 
  -6   3   8       44.62       44.94     13.93 o 
  -5   3   8       46.82       33.96     11.34 o 
  -4   3   8      731.05      706.09     38.11 o 
  -3   3   8     1211.57     1117.91     53.62 o 
  -2   3   8     1212.27     1189.77     55.19 o 
  -1   3   8     1153.13      986.93     31.19 o 
   0   3   8      511.51      488.72     18.69 o 
   1   3   8       13.94        5.56      4.82 o 
   2   3   8      268.22      259.80     10.03 o 
   3   3   8      402.43      406.96     20.64 o 
   4   3   8        0.04       -3.68      3.68 o 
   5   3   8      191.02      214.18     10.14 o 
   6   3   8      251.69      283.34     19.83 o 
   7   3   8        8.73       11.32      5.47 o 
   8   3   8       57.82       56.14      7.72 o 
   9   3   8       70.45       61.79      9.74 o 
  10   3   8       95.53       88.54     13.64 o 
  11   3   8        4.84       17.47     11.38 o 
  12   3   8        2.18       12.80     15.65 o 
  -9   4   8        3.24       17.65     23.49 o 
  -8   4   8        0.29       11.55     20.60 o 
  -7   4   8        0.13      -14.65     14.65 o 
  -6   4   8       56.90       33.68     15.33 o 
  -5   4   8       47.60       40.10     14.36 o 
  -4   4   8       42.32       38.80     13.39 o 
  -3   4   8       17.06       20.65     11.35 o 
  -2   4   8      120.19      120.45     12.91 o 
  -1   4   8        1.18       -4.23      7.43 o 
   0   4   8      167.93      172.37     11.54 o 
   1   4   8       13.56       14.17      5.55 o 
   2   4   8        5.06       25.61      8.54 o 
   3   4   8     4813.61     4779.65    114.73 o 
   4   4   8      135.23      179.09      8.26 o 
   5   4   8     1335.73     1387.09     37.65 o 
   6   4   8      204.08      189.66      9.85 o 
   7   4   8        3.27       -2.10      4.94 o 
   8   4   8       25.48       24.24      7.92 o 
   9   4   8        0.44        2.10     16.78 o 
  -9   5   8        1.31       15.86     24.06 o 
  -8   5   8        4.26       -2.00     22.19 o 
  -7   5   8       43.82       48.75     24.07 o 
  -6   5   8       42.31       22.32     14.88 o 
  -5   5   8        4.28        5.79     16.35 o 
  -4   5   8       27.14       15.07     11.92 o 
  -3   5   8       17.27       25.01      9.93 o 
  -2   5   8      313.50      289.18     18.60 o 
  -1   5   8       11.67        1.98      5.93 o 
   0   5   8      181.05      177.70     13.85 o 
   1   5   8      319.99      359.17     17.32 o 
   2   5   8        4.05       15.01      5.19 o 
   3   5   8     2048.19     1786.56     51.24 o 
   4   5   8      355.00      333.27     15.20 o 
   5   5   8        3.87        4.07      4.85 o 
   6   5   8       31.54       20.09      5.94 o 
   7   5   8        0.61       -3.56      5.50 o 
   8   5   8        0.00       -5.37      5.39 o 
   9   5   8       59.59       25.40     18.67 o 
  -8   6   8        6.03        2.93     33.56 o 
  -7   6   8        5.66       15.91     21.25 o 
  -6   6   8        9.54        5.19     19.14 o 
  -5   6   8        6.06       25.75     17.26 o 
  -4   6   8      118.98      123.47     19.77 o 
  -3   6   8        1.24        5.09     11.42 o 
  -2   6   8        0.46       -8.75      8.75 o 
  -1   6   8        3.04       15.94      7.71 o 
   0   6   8       81.43      109.28     10.70 o 
   1   6   8      139.10      118.65     10.04 o 
   2   6   8      183.98      241.52     16.82 o 
   3   6   8      415.51      458.85     19.44 o 
   4   6   8       17.63        8.74      6.38 o 
   5   6   8       86.87       96.73      8.02 o 
   6   6   8        2.73       11.70      6.49 o 
   7   6   8       36.85       35.56      7.06 o 
   8   6   8        2.78       12.33      6.63 o 
   9   6   8      506.14      433.94     20.81 o 
  10   6   8      484.77      392.29     51.66 o 
  -7   7   8       14.60       50.22     29.58 o 
  -6   7   8       12.57       28.03     26.36 o 
  -5   7   8       14.73       45.56     20.00 o 
  -4   7   8       10.21        6.27     17.82 o 
  -3   7   8       64.83       65.47     15.75 o 
  -2   7   8       67.36       70.01     11.85 o 
  -1   7   8        6.33       24.40      8.66 o 
   0   7   8      239.78      235.73     16.07 o 
   1   7   8      305.63      346.31     18.77 o 
   2   7   8      109.46       84.73      9.04 o 
   3   7   8      119.36      150.23     11.54 o 
   4   7   8      203.63      235.04     14.04 o 
   5   7   8       10.62        9.51      6.74 o 
   6   7   8       31.50       34.03      9.17 o 
   7   7   8       22.16       25.96      8.35 o 
   8   7   8       30.37       29.32      9.86 o 
   9   7   8        0.29      158.44     25.15 o 
  10   7   8      249.41      194.64     17.91 o 
  11   7   8       15.81       -8.39     23.91 o 
  -6   8   8       13.31        1.88     19.12 o 
  -5   8   8        1.54       -4.30     17.17 o 
  -4   8   8        5.79       -1.06     16.15 o 
  -3   8   8       34.68       43.05     17.59 o 
  -2   8   8       54.26       57.54     19.08 o 
  -1   8   8      247.47      258.80     29.74 o 
   0   8   8     1197.25     1169.00     42.37 o 
   1   8   8      112.74      160.47     11.94 o 
   2   8   8      135.70      135.94     11.39 o 
   3   8   8       82.63       92.11      9.79 o 
   4   8   8       10.36       38.70     11.46 o 
   5   8   8        1.75       -7.37      7.37 o 
   6   8   8        0.04       -7.16      9.19 o 
   7   8   8        3.89       -9.76      9.76 o 
   8   8   8       15.60       95.24     15.40 o 
   9   8   8       12.98      113.95     12.33 o 
  10   8   8        1.62       19.32      9.02 o 
  11   8   8        3.60        4.26     11.30 o 
  12   8   8        0.39       10.07     29.37 o 
  -5   9   8        0.17       27.07     20.41 o 
  -4   9   8        4.90       25.00     21.30 o 
  -3   9   8       18.33       -5.85     17.31 o 
  -2   9   8      222.82      205.32     34.05 o 
  -1   9   8       47.38       36.04     28.58 o 
   0   9   8      651.82      584.01     42.43 o 
   1   9   8       35.92       51.84     10.77 o 
   2   9   8      271.43      264.47     17.02 o 
   3   9   8       65.94       47.60     10.46 o 
   4   9   8       15.38        7.65      8.21 o 
   5   9   8        8.95        5.92      8.65 o 
   6   9   8       59.25       51.93     11.27 o 
   7   9   8       36.10       57.18     15.86 o 
   8   9   8       52.64       71.08     16.60 o 
   9   9   8        1.75       13.98     10.42 o 
  10   9   8        0.88        0.83      9.46 o 
  11   9   8       20.96        9.17     12.35 o 
  12   9   8        1.59        6.50     13.40 o 
  -4  10   8        3.01      -19.22     19.22 o 
  -3  10   8        2.47       -5.11     18.80 o 
  -2  10   8       15.74       -1.39     17.61 o 
  -1  10   8        1.98        2.53     25.02 o 
   0  10   8        3.80       12.95     12.65 o 
   1  10   8        1.23      -10.30     10.30 o 
   2  10   8       15.31        0.08     10.16 o 
   3  10   8        1.18       -3.68     12.05 o 
   4  10   8       27.97       33.05     10.69 o 
   5  10   8        1.70       18.14     19.25 o 
   6  10   8       14.26      226.85     26.16 o 
   7  10   8       27.33       57.78     16.18 o 
   8  10   8        8.06       13.65     14.90 o 
   9  10   8       25.65       25.79     15.11 o 
  10  10   8        4.53       -2.29     11.91 o 
  11  10   8       10.93       34.68     11.96 o 
  12  10   8        3.67       12.47     14.35 o 
  -2  11   8        5.48        2.33     19.53 o 
  -1  11   8        8.08       -3.71     23.65 o 
   0  11   8       15.64       24.76     12.54 o 
   1  11   8        1.72       18.77     13.26 o 
   2  11   8       10.47       -0.02     12.75 o 
   3  11   8        0.02        7.69     11.90 o 
   4  11   8      417.15      388.19     27.26 o 
   5  11   8      167.24      218.06     34.19 o 
   6  11   8       13.80       44.90     17.51 o 
   7  11   8       52.41       64.76     22.88 o 
   8  11   8       34.15       50.41     17.81 o 
   9  11   8        5.24       21.36     16.07 o 
  10  11   8        0.02       14.30     13.99 o 
  11  11   8       13.43       33.45     14.85 o 
   0  12   8        0.12        7.93     20.07 o 
   1  12   8       11.05      -10.77     19.01 o 
   2  12   8       37.81       54.83     17.11 o 
   3  12   8       12.44       23.17     16.26 o 
   4  12   8        4.90       25.19     16.25 o 
   5  12   8        0.05       17.13     17.62 o 
   6  12   8      111.74      150.81     29.93 o 
   7  12   8        0.02       -5.32     24.96 o 
   8  12   8       64.95       61.69     20.60 o 
   9  12   8        0.97       17.84     18.28 o 
  10  12   8       26.36       23.22     18.92 o 
   2  13   8        8.61       37.14     22.82 o 
   3  13   8       12.92       38.02     26.46 o 
   4  13   8       26.70       20.80     27.68 o 
   5  13   8        7.97       41.53     31.46 o 
   6  13   8       31.60       45.38     26.51 o 
   7  13   8        2.21       32.33     26.15 o 
   8  13   8       42.97       36.49     25.22 o 
   9  13   8       32.62       26.52     39.22 o 
  -7 -13   9       10.53       36.91     49.50 o 
  -6 -13   9        4.56       58.31     52.02 o 
  -5 -13   9       10.44       -5.88     42.79 o 
  -4 -13   9        2.76       48.37     41.95 o 
  -3 -13   9        9.00       -0.25     32.72 o 
  -9 -12   9        4.45        5.77     20.84 o 
  -8 -12   9        1.28       17.45     25.13 o 
  -7 -12   9       12.62       16.34     26.30 o 
  -6 -12   9        9.75       21.42     27.49 o 
  -5 -12   9       28.75       40.83     32.72 o 
  -4 -12   9       80.27       97.68     32.03 o 
  -3 -12   9        5.71      -20.76     26.99 o 
  -2 -12   9        4.25      -26.38     26.38 o 
  -1 -12   9       14.03       12.11     22.87 o 
   0 -12   9        1.11        2.67     22.56 o 
 -10 -11   9       11.92      -13.60     41.78 o 
  -9 -11   9        3.74        5.08     18.93 o 
  -8 -11   9       16.89        1.84     18.22 o 
  -7 -11   9       29.33       68.75     20.09 o 
  -6 -11   9      233.32      197.71     25.02 o 
  -5 -11   9       21.12      128.17     23.65 o 
  -4 -11   9       29.14       81.66     28.91 o 
  -3 -11   9       29.91       53.94     21.90 o 
  -2 -11   9       13.99       45.37     24.63 o 
  -1 -11   9        0.18       -2.68     20.37 o 
   0 -11   9        4.89        6.40     20.74 o 
   1 -11   9       16.58       15.07     25.21 o 
   2 -11   9        0.70       -8.96     22.57 o 
 -11 -10   9        4.97       -3.59     18.31 o 
 -10 -10   9        6.35       25.23     18.79 o 
  -9 -10   9       25.06       23.10     17.68 o 
  -8 -10   9       34.00       28.21     18.57 o 
  -7 -10   9       29.11       43.88     15.92 o 
  -6 -10   9      433.23      415.23     59.12 o 
  -5 -10   9       83.67       87.43     16.26 o 
  -4 -10   9       46.87       53.01     16.55 o 
  -3 -10   9        0.00       51.60     16.04 o 
  -2 -10   9       23.67       14.45     18.71 o 
  -1 -10   9        4.16       25.14     19.68 o 
   0 -10   9       35.23       41.00     20.66 o 
   1 -10   9        1.50       51.59     20.68 o 
   2 -10   9        0.58       11.60     19.85 o 
   3 -10   9        0.74       10.64     21.03 o 
 -12  -9   9       15.94       14.40     21.92 o 
 -11  -9   9       28.51       14.61     18.35 o 
 -10  -9   9       24.08      -10.69     16.01 o 
  -9  -9   9       59.79       77.11     22.76 o 
  -8  -9   9       42.17       36.99     17.26 o 
  -7  -9   9       20.09        3.58     14.51 o 
  -6  -9   9        4.19      -13.68     13.92 o 
  -5  -9   9      125.37      123.05     21.14 o 
  -4  -9   9       26.88       41.17     11.47 o 
  -3  -9   9        4.03        0.88     12.46 o 
  -2  -9   9       43.37       21.74     19.54 o 
  -1  -9   9       18.70      -14.13     26.27 o 
   0  -9   9       22.04      -16.17     16.75 o 
   1  -9   9        2.21      -11.81     17.59 o 
   2  -9   9       23.08       35.00     19.41 o 
   3  -9   9       10.85        5.85     17.48 o 
   4  -9   9        0.54        9.20     19.76 o 
 -12  -8   9        1.09       -6.06     19.81 o 
 -11  -8   9        3.64      -15.08     36.49 o 
 -10  -8   9        7.52       10.10     20.37 o 
  -9  -8   9       60.71       39.41     30.17 o 
  -8  -8   9       13.47        6.03     15.12 o 
  -7  -8   9       10.39       18.11     11.87 o 
  -6  -8   9       26.34      106.04     17.21 o 
  -5  -8   9        4.93       14.65     12.87 o 
  -4  -8   9        1.24       -9.90      9.90 o 
  -3  -8   9       45.30        4.41     11.09 o 
  -2  -8   9      348.81      326.75     25.44 o 
  -1  -8   9      382.01      404.52     25.68 o 
   0  -8   9      232.94      249.88     54.54 o 
   1  -8   9      346.45      342.51     32.07 o 
   2  -8   9       33.34       19.91     17.48 o 
   3  -8   9       21.12        0.11     28.11 o 
   4  -8   9        7.70       -4.98     16.65 o 
   5  -8   9        5.97      -24.53     24.53 o 
   6  -8   9        3.40       30.39     29.71 o 
 -12  -7   9        4.94       11.25     15.17 o 
 -11  -7   9       75.12       52.02     24.33 o 
 -10  -7   9        4.20       12.31     17.46 o 
  -9  -7   9      328.22      228.84     27.50 o 
  -8  -7   9        0.30        9.39     14.06 o 
  -7  -7   9       11.54       -8.47      8.47 o 
  -6  -7   9        0.53       -9.13      9.13 o 
  -5  -7   9       20.34       17.99     10.90 o 
  -4  -7   9       31.51       47.37     12.25 o 
  -3  -7   9      356.18      336.00     30.53 o 
  -2  -7   9       11.35       30.87     11.50 o 
  -1  -7   9       35.96       44.84     12.84 o 
   0  -7   9        1.31        2.11      8.60 o 
   1  -7   9       14.23       26.89     12.92 o 
   2  -7   9        1.30       -7.69     13.78 o 
   3  -7   9       12.13        1.83     17.26 o 
   4  -7   9        1.12        7.04     16.00 o 
   5  -7   9       71.32       67.74     23.59 o 
   6  -7   9       18.68        4.64     33.56 o 
   7  -7   9       24.88        3.52     26.57 o 
 -12  -6   9        2.06       31.85     14.83 o 
 -11  -6   9       20.21       36.31     15.28 o 
 -10  -6   9       85.28      174.54     33.99 o 
  -9  -6   9        9.60       -5.79     15.89 o 
  -8  -6   9      111.35      105.12     16.84 o 
  -7  -6   9       90.60       91.68     12.15 o 
  -6  -6   9       48.59       47.01     12.80 o 
  -5  -6   9        0.61       -3.38      8.56 o 
  -4  -6   9      264.76      217.80     18.61 o 
  -3  -6   9        0.40       17.37      9.04 o 
  -2  -6   9       13.13        9.32     13.33 o 
  -1  -6   9      175.93      176.07     18.30 o 
   0  -6   9      111.60       91.71     17.14 o 
   1  -6   9       68.18       68.93     11.22 o 
   2  -6   9       16.04        0.05      9.51 o 
   3  -6   9        6.08      108.92     52.57 o 
   4  -6   9        7.86       15.64     16.29 o 
   5  -6   9       28.42       10.83     16.47 o 
   6  -6   9        1.74       40.06     27.29 o 
   7  -6   9       15.57       19.22     28.16 o 
 -12  -5   9       23.93       25.92     14.45 o 
 -11  -5   9       40.16       74.31     16.07 o 
 -10  -5   9       58.16       93.25     20.56 o 
  -9  -5   9       61.98       66.00     17.34 o 
  -8  -5   9        8.67       -4.38      9.01 o 
  -7  -5   9        3.67        8.54      9.25 o 
  -6  -5   9      181.67      140.59     12.72 o 
  -5  -5   9       29.88       29.42      8.92 o 
  -4  -5   9      284.13      277.52     17.59 o 
  -3  -5   9       34.27       44.55     10.69 o 
  -2  -5   9      623.86      571.89     26.12 o 
  -1  -5   9      292.58      285.30     16.19 o 
   0  -5   9      670.61      637.40     26.17 o 
   1  -5   9      172.86      170.46     12.00 o 
   2  -5   9       31.31       11.80      7.57 o 
   3  -5   9       97.80       71.01     13.20 o 
   4  -5   9      152.98      125.60     15.85 o 
   5  -5   9       51.08       29.31     18.35 o 
   6  -5   9        0.59        5.32     12.91 o 
   7  -5   9        4.33       -9.13     23.13 o 
   8  -5   9        0.96      -14.42     24.89 o 
 -12  -4   9       30.25       29.79     14.44 o 
 -11  -4   9       19.58       19.46     14.75 o 
 -10  -4   9       30.61        9.14     27.27 o 
  -9  -4   9        1.23       -7.88     29.37 o 
  -8  -4   9        0.05       -5.50      7.82 o 
  -7  -4   9       27.52       27.88      9.39 o 
  -6  -4   9      433.72      415.45     25.65 o 
  -5  -4   9      527.75      591.79     28.62 o 
  -4  -4   9       91.39      126.31     22.24 o 
  -3  -4   9       46.61       71.13     10.07 o 
  -2  -4   9      249.68      224.43     16.66 o 
  -1  -4   9      425.32      449.18     18.38 o 
   0  -4   9      131.28      133.37     11.16 o 
   1  -4   9      162.57      143.96     14.47 o 
   2  -4   9        9.98       27.02      7.51 o 
   3  -4   9       36.29       25.72     10.74 o 
   4  -4   9       45.84       27.74     10.60 o 
   5  -4   9        1.98       11.83     10.57 o 
   6  -4   9        8.42       10.70     11.20 o 
   7  -4   9        0.04      -10.52     15.54 o 
   8  -4   9        0.27      -21.63     21.63 o 
   9  -4   9        3.97      -22.52     22.52 o 
 -12  -3   9        0.50       27.09     16.07 o 
 -11  -3   9        4.99        7.05     14.69 o 
 -10  -3   9       89.35       98.35     27.06 o 
  -9  -3   9       35.42       31.89     15.55 o 
  -8  -3   9       83.63      110.80     34.23 o 
  -7  -3   9       12.57       22.89      8.07 o 
  -6  -3   9      163.69      184.31     13.20 o 
  -5  -3   9       91.77       98.74     12.63 o 
  -4  -3   9      587.64      530.17     25.39 o 
  -3  -3   9      438.10      406.69     19.89 o 
  -2  -3   9     2249.32     2471.77     75.71 o 
  -1  -3   9      529.04      596.04     37.05 o 
   0  -3   9       19.18       22.34      6.15 o 
   1  -3   9       59.22       72.09      6.34 o 
   2  -3   9     2020.81     2002.11     89.08 o 
   3  -3   9     1537.24     1558.88    113.47 o 
   4  -3   9        4.46        7.04      8.78 o 
   5  -3   9        6.84        3.52     14.67 o 
   6  -3   9        2.68       -8.99      8.99 o 
   7  -3   9       31.85       35.39     11.00 o 
   8  -3   9        0.00      -10.28     16.25 o 
   9  -3   9        0.95      -11.53     18.83 o 
  10  -3   9        1.44        1.19     25.67 o 
 -12  -2   9        2.41        6.97     14.42 o 
 -11  -2   9       23.76       26.01     14.25 o 
 -10  -2   9        4.88        3.48     15.41 o 
  -9  -2   9       13.18       -4.45     14.68 o 
  -8  -2   9      212.81      203.70     34.56 o 
  -7  -2   9       70.43       59.42     12.34 o 
  -6  -2   9       59.92       40.75      8.83 o 
  -5  -2   9       26.71       11.47      5.77 o 
  -4  -2   9      230.07      335.22     17.87 o 
  -3  -2   9       92.54       95.67      9.74 o 
  -2  -2   9      249.53      282.96     14.37 o 
  -1  -2   9      332.45      366.89     16.15 o 
   0  -2   9      630.61      603.04     24.02 o 
   1  -2   9      502.51      578.23     20.53 o 
   2  -2   9     3146.31     3217.49     87.37 o 
   3  -2   9      250.18      343.01     26.06 o 
   4  -2   9      113.59      181.34     20.76 o 
   5  -2   9      223.06      248.38     18.81 o 
   6  -2   9       57.67       55.97     11.80 o 
   7  -2   9        1.05       -5.51     10.03 o 
   8  -2   9        2.61       -9.62     13.65 o 
   9  -2   9       21.93       13.20     19.03 o 
  10  -2   9        3.40       11.63     17.66 o 
 -11  -1   9        1.27        4.83     20.12 o 
 -10  -1   9       13.68       15.71     14.33 o 
  -9  -1   9      130.15      157.32     24.62 o 
  -8  -1   9       15.08        8.25     15.71 o 
  -7  -1   9      394.39      351.75     25.61 o 
  -6  -1   9       23.89       36.95      9.71 o 
  -5  -1   9       45.03       58.62     15.95 o 
  -4  -1   9      228.87      264.63     25.75 o 
  -3  -1   9      367.78      357.20     18.53 o 
  -2  -1   9       18.86        9.07      5.39 o 
  -1  -1   9      315.14      377.06     15.69 o 
   0  -1   9        2.99       11.33      4.43 o 
   1  -1   9      144.79      169.89     12.63 o 
   2  -1   9        5.28      204.45     10.95 o 
   3  -1   9     1992.23     1997.82     66.83 o 
   4  -1   9      204.87      190.23     15.02 o 
   5  -1   9       98.29      182.03     14.56 o 
   6  -1   9        3.90       15.98      9.64 o 
   7  -1   9        1.13        9.89     13.03 o 
   8  -1   9        6.52       -9.43     13.95 o 
   9  -1   9       75.24       94.84     19.25 o 
  10  -1   9       43.39       34.92     19.21 o 
  11  -1   9       22.54       34.39     27.19 o 
 -11   0   9       58.84       31.67     17.31 o 
 -10   0   9       83.46       52.11     22.47 o 
  -9   0   9      142.55      139.94     20.37 o 
  -8   0   9       21.68       36.59     16.79 o 
  -7   0   9      709.55      657.08     39.84 o 
  -6   0   9      164.87      115.04     15.42 o 
  -5   0   9       63.50       67.63     11.34 o 
  -4   0   9        4.08        3.64      7.86 o 
  -3   0   9       44.49       73.50      9.67 o 
  -2   0   9      204.96      294.36     15.17 o 
  -1   0   9      190.03      186.61     11.52 o 
   0   0   9      100.47      129.04     10.71 o 
   1   0   9      255.33      294.93     14.34 o 
   2   0   9      460.90      449.57     17.08 o 
   3   0   9      103.85      132.97     10.27 o 
   4   0   9       11.75        0.39      6.16 o 
   5   0   9      107.34       93.44     12.96 o 
   6   0   9       96.87       85.43     13.70 o 
   7   0   9      530.48      520.07     33.93 o 
   8   0   9       10.22       22.42     22.09 o 
   9   0   9      158.43      165.46     20.90 o 
  10   0   9      108.05       99.61     18.57 o 
  11   0   9       42.26       36.59     17.92 o 
 -11   1   9       53.21       41.53     18.69 o 
 -10   1   9       26.72       23.24     17.96 o 
  -9   1   9       56.37       58.79     16.52 o 
  -8   1   9        7.96       23.34     14.87 o 
  -7   1   9       13.48       23.64     11.30 o 
  -6   1   9       22.68        5.13     14.60 o 
  -5   1   9      239.36      265.22     19.25 o 
  -4   1   9       10.17       88.29     11.91 o 
  -3   1   9     1181.39     1413.23     56.22 o 
  -2   1   9      419.15      449.25     21.08 o 
  -1   1   9        6.16       66.95      8.44 o 
   0   1   9       19.95       12.99      7.44 o 
   1   1   9      289.72      357.96     15.03 o 
   2   1   9        5.52       -1.24      4.42 o 
   3   1   9      428.48      412.07     18.48 o 
   4   1   9      213.52      225.09     11.98 o 
   5   1   9       76.04       94.75     10.92 o 
   6   1   9       80.93       72.28     12.01 o 
   7   1   9      565.19      512.05     29.48 o 
   8   1   9       34.89       26.31     12.97 o 
   9   1   9      279.24      289.76     23.64 o 
  10   1   9       11.76       -6.15     13.30 o 
  11   1   9        2.07      -11.44     13.93 o 
 -10   2   9        1.14       11.95     17.61 o 
  -9   2   9       52.46       67.68     18.08 o 
  -8   2   9        6.72        1.85     13.44 o 
  -7   2   9        0.18       34.35     22.33 o 
  -6   2   9       11.50       23.22     11.00 o 
  -5   2   9      217.39      219.36     18.13 o 
  -4   2   9       43.53       55.23     11.60 o 
  -3   2   9      238.69      482.63     23.95 o 
  -2   2   9     2421.22     2764.63     92.36 o 
  -1   2   9      852.87      714.66     25.82 o 
   0   2   9      320.24      408.68     19.41 o 
   1   2   9      375.38      366.49     15.05 o 
   2   2   9       89.46      143.91     10.54 o 
   3   2   9      131.94      130.53      8.91 o 
   4   2   9      424.39      450.66     15.70 o 
   5   2   9        1.68        4.87      5.46 o 
   6   2   9       32.11       61.77     11.55 o 
   7   2   9       20.17       24.23      8.82 o 
   8   2   9      105.14      152.33     13.83 o 
   9   2   9        6.01        9.49     11.05 o 
  10   2   9       14.84       15.71     15.38 o 
  11   2   9       53.38       14.00     13.55 o 
  12   2   9        1.24        9.90     15.01 o 
 -10   3   9        1.91       -7.58     22.49 o 
  -9   3   9        1.93        6.51     20.28 o 
  -8   3   9        0.02       39.31     16.65 o 
  -7   3   9        2.07        0.43     14.30 o 
  -6   3   9       13.28        4.02     11.43 o 
  -5   3   9      184.92      235.15     24.75 o 
  -4   3   9       20.35       37.51     11.24 o 
  -3   3   9     2350.67     2277.13     87.29 o 
  -2   3   9     3166.84     2778.21     93.30 o 
  -1   3   9      113.10      107.77     10.82 o 
   0   3   9       57.34       50.37      6.69 o 
   1   3   9      654.79      645.03     23.45 o 
   2   3   9     2116.09     2293.38     59.66 o 
   3   3   9      461.31      415.68     15.91 o 
   4   3   9      159.17      202.77     11.70 o 
   5   3   9       12.75       16.13      8.54 o 
   6   3   9      124.30      121.46      9.82 o 
   7   3   9        0.66        4.03      5.59 o 
   8   3   9      192.66      190.47     19.38 o 
   9   3   9        4.04        4.94      8.85 o 
  10   3   9       92.25       63.55     13.08 o 
  11   3   9        6.56       -6.14     18.52 o 
  12   3   9        1.92       -6.02     13.45 o 
  -9   4   9        4.76        3.93     23.22 o 
  -8   4   9        0.00      -32.42     34.82 o 
  -7   4   9        2.98        0.56     15.99 o 
  -6   4   9       32.73       51.44     20.97 o 
  -5   4   9       50.66       72.90     16.30 o 
  -4   4   9       37.49       24.97     12.78 o 
  -3   4   9        6.92        5.66     10.55 o 
  -2   4   9       64.15       77.41     17.95 o 
  -1   4   9      347.30      335.56     20.44 o 
   0   4   9      394.90      325.45     17.71 o 
   1   4   9       85.18       62.71      7.79 o 
   2   4   9      685.66      566.01     17.39 o 
   3   4   9      134.24      148.85     15.14 o 
   4   4   9     1119.50     1048.59     29.53 o 
   5   4   9      678.53      679.58     19.39 o 
   6   4   9      427.93      398.89     14.94 o 
   7   4   9        9.94       14.77      6.00 o 
   8   4   9        3.89       -6.09      6.09 o 
   9   4   9        6.95        8.40      9.04 o 
  10   4   9       72.85       62.00     20.76 o 
  11   4   9       37.75       54.53     19.30 o 
  -8   5   9        0.84        3.73     21.60 o 
  -7   5   9        1.89      -13.09     26.63 o 
  -6   5   9        0.27       -6.11     19.94 o 
  -5   5   9        8.94       33.37     17.56 o 
  -4   5   9       87.18       72.37     16.56 o 
  -3   5   9       94.49       71.53     15.06 o 
  -2   5   9       60.86       56.11     11.18 o 
  -1   5   9      175.46      163.34     14.99 o 
   0   5   9      437.55      359.37     19.78 o 
   1   5   9      514.87      519.05     20.36 o 
   2   5   9      678.03      610.55     22.42 o 
   3   5   9       30.98       33.64      6.19 o 
   4   5   9      497.34      504.57     17.80 o 
   5   5   9       99.11      103.23      8.84 o 
   6   5   9      232.68      229.22     11.53 o 
   7   5   9        1.27       -4.77      5.69 o 
   8   5   9        0.18        6.05      6.13 o 
   9   5   9       26.73        6.31     14.60 o 
  10   5   9       60.50       41.59     14.10 o 
  -8   6   9       11.03      -18.46     30.63 o 
  -7   6   9        2.34       19.68     24.54 o 
  -6   6   9        0.70       16.33     24.31 o 
  -5   6   9       43.84       60.68     20.33 o 
  -4   6   9       16.91       78.86     19.12 o 
  -3   6   9       92.11      117.11     16.99 o 
  -2   6   9       21.46       18.64     10.34 o 
  -1   6   9        8.48        0.52      7.26 o 
   0   6   9      609.83      509.81     24.54 o 
   1   6   9       94.80      123.20     10.82 o 
   2   6   9       59.51       53.70      7.40 o 
   3   6   9        0.06       51.46      8.54 o 
   4   6   9      138.64      135.76      9.94 o 
   5   6   9       14.44       28.21      6.36 o 
   6   6   9       66.31       67.74      8.24 o 
   7   6   9      110.32       93.45      9.02 o 
   8   6   9      134.99       96.10      9.05 o 
   9   6   9       47.50      100.76     12.00 o 
  10   6   9      149.35      192.82     18.19 o 
  -7   7   9       47.18       70.48     37.75 o 
  -6   7   9        9.48       60.39     29.21 o 
  -5   7   9       61.98       71.29     37.54 o 
  -4   7   9        5.38       -0.13     17.76 o 
  -3   7   9        3.49      -12.40     19.42 o 
  -2   7   9        9.12       10.05     12.04 o 
  -1   7   9       34.58       42.72     11.33 o 
   0   7   9       91.17       57.06     10.14 o 
   1   7   9        0.15       11.88      7.97 o 
   2   7   9        4.05       46.55      8.09 o 
   3   7   9      216.35      256.24     15.00 o 
   4   7   9       40.11       41.41      9.68 o 
   5   7   9       24.36       24.87      7.21 o 
   6   7   9        0.14        2.20      7.62 o 
   7   7   9       18.61        8.29      8.19 o 
   8   7   9        6.63       11.57      8.83 o 
   9   7   9      226.71      170.42     13.82 o 
  10   7   9       15.16       18.01     15.47 o 
  11   7   9       58.71       50.92     37.97 o 
  -6   8   9        0.26        1.05     19.86 o 
  -5   8   9       12.36       -4.88     17.62 o 
  -4   8   9       14.09       32.46     18.13 o 
  -3   8   9       10.99        6.73     18.68 o 
  -2   8   9       53.85       48.96     18.96 o 
  -1   8   9      331.53      261.48     28.73 o 
   0   8   9      398.41      556.69     29.95 o 
   1   8   9      612.85      585.48     23.82 o 
   2   8   9      494.42      499.89     22.96 o 
   3   8   9      195.71      174.27     13.33 o 
   4   8   9       51.10       46.27      9.33 o 
   5   8   9        3.21       11.11      8.18 o 
   6   8   9        4.44        1.70      7.69 o 
   7   8   9        0.52       -1.63      9.66 o 
   8   8   9       29.87       27.56     10.29 o 
   9   8   9      184.14      164.93     14.57 o 
  10   8   9       13.35        4.79     12.54 o 
  11   8   9       29.69       32.91     12.87 o 
  12   8   9        3.29       35.24     27.27 o 
  -5   9   9        1.78        4.18     20.54 o 
  -4   9   9        6.88       -0.37     18.86 o 
  -3   9   9        5.27       19.25     17.24 o 
  -2   9   9       66.69       71.33     19.82 o 
  -1   9   9       21.19       27.78     19.11 o 
   0   9   9       47.39       35.54     23.96 o 
   1   9   9       60.41       70.25     11.60 o 
   2   9   9       86.26       75.89     11.03 o 
   3   9   9       52.19       53.73     10.21 o 
   4   9   9        2.50       13.24      9.51 o 
   5   9   9       25.86       22.11     10.10 o 
   6   9   9      114.48       66.62     12.79 o 
   7   9   9       10.84        0.62     16.46 o 
   8   9   9        9.72        7.44     11.67 o 
   9   9   9        3.66      -10.43     10.43 o 
  10   9   9       25.81       19.93     11.58 o 
  11   9   9       27.62       30.58     11.35 o 
  12   9   9        1.97       -7.76     12.77 o 
  -3  10   9        2.62       17.23     18.56 o 
  -2  10   9        1.12       -3.90     17.33 o 
  -1  10   9        4.49       16.64     17.95 o 
   0  10   9       43.68       24.41     12.22 o 
   1  10   9        0.96        4.84     10.41 o 
   2  10   9       18.19       29.95     10.84 o 
   3  10   9        0.89        0.48     10.37 o 
   4  10   9       73.03       95.50     14.12 o 
   5  10   9      463.72      413.49     24.20 o 
   6  10   9      239.60      204.99     20.61 o 
   7  10   9       50.21       66.87     16.79 o 
   8  10   9        3.97       15.43     15.17 o 
   9  10   9       51.71       77.56     15.20 o 
  10  10   9        2.81       12.45     12.78 o 
  11  10   9        4.73       11.62     12.32 o 
  -2  11   9        0.20       -3.63     18.95 o 
  -1  11   9       30.58       76.18     21.45 o 
   0  11   9        0.00        6.38     12.25 o 
   1  11   9        8.28       38.64     20.46 o 
   2  11   9       39.75       30.96     14.25 o 
   3  11   9       67.90       75.91     16.97 o 
   4  11   9      108.77       98.35     16.89 o 
   5  11   9        3.33       38.99     13.55 o 
   6  11   9      502.21      445.28     44.05 o 
   7  11   9       83.72       72.61     19.05 o 
   8  11   9       26.45       43.09     17.47 o 
   9  11   9       14.52       -0.62     18.95 o 
  10  11   9       19.37       21.03     14.63 o 
  11  11   9        0.40       -0.06     13.18 o 
   0  12   9        0.92       11.61     35.66 o 
   1  12   9       12.61      -12.47     39.65 o 
   2  12   9        4.21       -1.65     15.01 o 
   3  12   9        0.12       26.06     16.71 o 
   4  12   9       79.39       73.06     29.16 o 
   5  12   9       17.06       13.50     18.07 o 
   6  12   9        9.68       54.48     26.22 o 
   7  12   9       22.59        6.03     35.66 o 
   8  12   9        4.57       26.48     24.47 o 
   9  12   9        1.61        5.42     23.52 o 
  10  12   9        0.02        4.75     15.06 o 
   2  13   9       26.84       20.34     23.38 o 
   3  13   9       10.27      -13.70     24.54 o 
   4  13   9        7.91       -4.83     25.38 o 
   5  13   9       21.72        2.93     30.63 o 
   6  13   9       11.90       31.04     33.14 o 
   7  13   9       25.35       38.65     25.07 o 
   8  13   9        8.36      -20.19     20.19 o 
  -6 -13  10        0.64       51.17     44.88 o 
  -5 -13  10       39.53       13.42     44.89 o 
  -9 -12  10       21.32       31.78     20.85 o 
  -8 -12  10        0.16       24.57     26.75 o 
  -7 -12  10        0.15       -0.18     43.41 o 
  -6 -12  10        2.42       31.04     42.79 o 
  -5 -12  10       87.88      153.31     41.54 o 
  -4 -12  10       49.17       23.57     28.31 o 
  -3 -12  10        0.70        2.24     29.78 o 
  -2 -12  10        1.19       28.07     29.95 o 
  -1 -12  10        0.00        4.90     28.77 o 
 -10 -11  10        0.36        6.55     19.66 o 
  -9 -11  10        1.21       17.53     19.69 o 
  -8 -11  10        0.28      -14.08     18.62 o 
  -7 -11  10       93.22       96.60     21.53 o 
  -6 -11  10      109.97      116.73     36.09 o 
  -5 -11  10      247.99      330.39     41.96 o 
  -4 -11  10      117.79      135.92     32.49 o 
  -3 -11  10       14.44       14.18     25.50 o 
  -2 -11  10        6.66        6.55     20.57 o 
  -1 -11  10        0.59      -18.32     18.32 o 
   0 -11  10        3.26      -19.69     20.80 o 
   1 -11  10        5.73       37.89     23.82 o 
 -11 -10  10       10.18        9.11     29.88 o 
 -10 -10  10        1.77        7.24     18.47 o 
  -9 -10  10       38.03       23.75     30.62 o 
  -8 -10  10       78.06       54.61     20.19 o 
  -7 -10  10       15.20       27.88     15.55 o 
  -6 -10  10        6.63       35.72     17.41 o 
  -5 -10  10        2.80       21.65     16.07 o 
  -4 -10  10        0.09       18.64     15.79 o 
  -3 -10  10       23.97       24.23     19.36 o 
  -2 -10  10       35.02        8.99     18.88 o 
  -1 -10  10       32.87        2.73     17.97 o 
   0 -10  10       26.21       26.57     20.39 o 
   1 -10  10       43.39       75.97     22.65 o 
   2 -10  10        9.79        6.74     19.80 o 
   3 -10  10        5.33      -20.31     20.31 o 
 -11  -9  10        4.22       -4.01     21.67 o 
 -10  -9  10        2.97        9.69     17.80 o 
  -9  -9  10       59.25       21.81     21.16 o 
  -8  -9  10      113.52       77.92     29.00 o 
  -7  -9  10       25.55       24.86     20.59 o 
  -6  -9  10       98.96      106.37     20.72 o 
  -5  -9  10       35.66       47.76     14.38 o 
  -4  -9  10       44.72       27.07     11.64 o 
  -3  -9  10        7.23       17.40     13.31 o 
  -2  -9  10        0.14       13.19     13.58 o 
  -1  -9  10       35.21       28.38     17.96 o 
   0  -9  10       51.73       41.40     26.92 o 
   1  -9  10       20.01       32.96     21.70 o 
   2  -9  10       13.47       35.76     20.39 o 
   3  -9  10       19.22        6.17     19.65 o 
   4  -9  10        8.63      -18.71     32.72 o 
 -12  -8  10        9.36        8.34     22.23 o 
 -11  -8  10        0.35        8.97     20.71 o 
 -10  -8  10       11.24       20.22     19.46 o 
  -9  -8  10       63.60       59.09     17.50 o 
  -8  -8  10       20.37       29.02     19.82 o 
  -7  -8  10       41.50       93.25     32.31 o 
  -6  -8  10      166.77      182.63     25.74 o 
  -5  -8  10        9.00       13.45     13.62 o 
  -4  -8  10        9.05       -3.86     10.78 o 
  -3  -8  10        0.77       -5.21     11.56 o 
  -2  -8  10      116.48      168.08     19.14 o 
  -1  -8  10       58.24       22.07     14.79 o 
   0  -8  10      307.53      312.36     44.94 o 
   1  -8  10      138.31      150.85     24.14 o 
   2  -8  10       74.50       51.22     19.27 o 
   3  -8  10        0.90       24.08     18.31 o 
   4  -8  10        5.11       -4.47     18.35 o 
   5  -8  10        0.10       15.35     27.68 o 
 -12  -7  10       24.90        2.49     15.46 o 
 -11  -7  10        2.71       21.46     23.91 o 
 -10  -7  10        8.04        4.17     40.69 o 
  -9  -7  10      176.25      121.29     29.80 o 
  -8  -7  10       25.82       10.00     14.88 o 
  -7  -7  10        3.67       -9.84     11.25 o 
  -6  -7  10       44.39       -1.71     13.80 o 
  -5  -7  10       35.20       34.97     11.59 o 
  -4  -7  10       12.90       10.94     12.16 o 
  -3  -7  10        3.58       -4.95     10.14 o 
  -2  -7  10       39.58       54.57     13.21 o 
  -1  -7  10      305.90      263.39     21.87 o 
   0  -7  10       17.71       71.31     19.05 o 
   1  -7  10      114.20       98.22     19.97 o 
   2  -7  10       28.19       75.91     18.98 o 
   3  -7  10       31.75        6.61     15.64 o 
   4  -7  10       16.63        2.35     25.95 o 
   5  -7  10        0.68      -17.67     23.81 o 
   6  -7  10        0.16       34.54     39.43 o 
 -12  -6  10       99.84       77.44     18.66 o 
 -11  -6  10        7.57        3.03     14.55 o 
 -10  -6  10       87.78       50.31     18.68 o 
  -9  -6  10        9.30       12.26     15.70 o 
  -8  -6  10       99.02       94.33     15.92 o 
  -7  -6  10       41.79       51.01     10.95 o 
  -6  -6  10       82.38       94.61     19.78 o 
  -5  -6  10        7.84        4.17      9.39 o 
  -4  -6  10      105.13       95.03     12.81 o 
  -3  -6  10      114.65       88.75     14.18 o 
  -2  -6  10       17.25       27.73     10.34 o 
  -1  -6  10      122.43      117.09     14.38 o 
   0  -6  10       32.00       24.61      8.49 o 
   1  -6  10       37.29       34.17     14.58 o 
   2  -6  10       32.95       17.17     10.57 o 
   3  -6  10       66.17       62.62     14.71 o 
   4  -6  10       17.36       33.67     15.84 o 
   5  -6  10        5.44       19.15     15.10 o 
   6  -6  10       82.79       54.48     32.09 o 
   7  -6  10        5.88       11.08     26.10 o 
 -12  -5  10       88.02       74.72     17.80 o 
 -11  -5  10        0.81       47.51     17.35 o 
 -10  -5  10      465.43      426.04     45.15 o 
  -9  -5  10      200.32      216.42     21.24 o 
  -8  -5  10       32.03       22.92     11.88 o 
  -7  -5  10       48.87       31.68     11.72 o 
  -6  -5  10       74.17       55.73      9.64 o 
  -5  -5  10      129.07      150.85     13.66 o 
  -4  -5  10       37.77       66.09     12.06 o 
  -3  -5  10      170.52      147.89     13.80 o 
  -2  -5  10      502.62      436.05     23.38 o 
  -1  -5  10      437.41      447.99     23.01 o 
   0  -5  10        1.03       -3.04      6.57 o 
   1  -5  10       73.03       89.29      9.70 o 
   2  -5  10        9.01       -5.49      9.85 o 
   3  -5  10       44.55       32.48     12.60 o 
   4  -5  10       40.76       32.62     15.44 o 
   5  -5  10        2.35        0.59     11.95 o 
   6  -5  10       34.84        1.76     22.40 o 
   7  -5  10        1.93      -14.70     23.83 o 
   8  -5  10        2.71      -20.45     26.01 o 
 -12  -4  10        2.46       13.18     15.23 o 
 -11  -4  10        3.04       34.68     16.06 o 
 -10  -4  10       54.17       73.04     29.58 o 
  -9  -4  10       44.40       37.65     13.76 o 
  -8  -4  10        0.60        0.75      9.77 o 
  -7  -4  10       13.20       13.90     10.11 o 
  -6  -4  10        7.63        5.85      8.25 o 
  -5  -4  10      305.77      293.99     19.44 o 
  -4  -4  10       99.94      114.16     12.03 o 
  -3  -4  10      348.03      351.07     20.16 o 
  -2  -4  10      485.12      449.04     23.02 o 
  -1  -4  10        2.55        5.68      6.89 o 
   0  -4  10      461.17      440.44     21.31 o 
   1  -4  10       55.04       36.39      5.87 o 
   2  -4  10        2.70       -5.25      5.25 o 
   3  -4  10      491.43      402.16     25.07 o 
   4  -4  10        2.66        0.10     10.23 o 
   5  -4  10        1.35       -5.38     10.12 o 
   6  -4  10        3.60       -0.68     10.75 o 
   7  -4  10       42.49       27.35     18.80 o 
   8  -4  10        0.05      -14.83     23.52 o 
   9  -4  10        1.65        1.26     24.46 o 
 -12  -3  10       23.22        2.86     18.38 o 
 -11  -3  10        5.42       -3.88     28.11 o 
 -10  -3  10       21.78       17.57     15.57 o 
  -9  -3  10       46.78       65.04     17.73 o 
  -8  -3  10       10.35       13.22     11.86 o 
  -7  -3  10      453.77      476.21     24.03 o 
  -6  -3  10      100.85      103.61     10.94 o 
  -5  -3  10      122.34      145.42     12.57 o 
  -4  -3  10       26.43       26.72      9.29 o 
  -3  -3  10      445.15      470.48     25.02 o 
  -2  -3  10       36.14       80.07      9.64 o 
  -1  -3  10       35.16       30.33      6.77 o 
   0  -3  10      104.01      103.31      9.89 o 
   1  -3  10     1020.02     1132.06     58.28 o 
   2  -3  10     1239.73     1240.85     41.21 o 
   3  -3  10      747.07      780.58     46.99 o 
   4  -3  10      816.54      810.76     67.98 o 
   5  -3  10       24.00       17.21     13.69 o 
   6  -3  10       14.23        1.96     11.21 o 
   7  -3  10       10.81        5.06     15.55 o 
   8  -3  10        1.47      -15.95     15.95 o 
   9  -3  10       36.67       58.42     21.00 o 
 -12  -2  10       42.42       45.46     17.83 o 
 -11  -2  10        0.08       -3.57     17.50 o 
 -10  -2  10        0.00        8.22     16.00 o 
  -9  -2  10       22.23        5.04     16.45 o 
  -8  -2  10       13.63       11.15     15.65 o 
  -7  -2  10        0.20       -2.71      9.43 o 
  -6  -2  10       68.90       45.95      9.06 o 
  -5  -2  10        0.70       19.89      7.69 o 
  -4  -2  10      128.06      209.53     14.21 o 
  -3  -2  10       23.57       15.80      7.43 o 
  -2  -2  10       62.05       84.45     10.07 o 
  -1  -2  10     1010.99     1299.65     42.31 o 
   0  -2  10        0.43       -3.73      4.24 o 
   1  -2  10      433.80      455.70     25.28 o 
   2  -2  10      480.21      418.88     16.81 o 
   3  -2  10      139.85      171.62     14.22 o 
   4  -2  10      353.86      352.95     22.62 o 
   5  -2  10       44.70       58.53     11.87 o 
   6  -2  10        9.24        9.74     14.10 o 
   7  -2  10       52.69       42.55     16.34 o 
   8  -2  10        3.05       -5.38     18.31 o 
   9  -2  10       23.51       21.78     17.94 o 
  10  -2  10       22.20       21.61     18.93 o 
 -11  -1  10        7.98       -1.81     15.41 o 
 -10  -1  10       38.42       14.25     15.64 o 
  -9  -1  10       12.38       13.49     17.95 o 
  -8  -1  10      558.16      519.21     48.71 o 
  -7  -1  10      125.46      132.18     19.39 o 
  -6  -1  10      150.73      144.62     17.76 o 
  -5  -1  10      123.06      133.02     15.61 o 
  -4  -1  10       31.43       33.63      8.62 o 
  -3  -1  10      198.93      200.84     14.01 o 
  -2  -1  10      226.72      237.81     22.32 o 
  -1  -1  10      370.71      420.40     17.15 o 
   0  -1  10       43.21       85.48      8.77 o 
   1  -1  10      211.81      303.98     14.77 o 
   2  -1  10      729.65     1008.38     33.15 o 
   3  -1  10      105.33      166.59     15.65 o 
   4  -1  10      377.61      475.69     21.75 o 
   5  -1  10        5.61       28.54      9.44 o 
   6  -1  10      124.51      126.40     13.55 o 
   7  -1  10       50.30       67.65     19.21 o 
   8  -1  10      181.51      237.61     26.33 o 
   9  -1  10       16.56       42.26     16.71 o 
  10  -1  10        4.64       -5.49     19.58 o 
 -11   0  10        3.25       -6.95     23.59 o 
 -10   0  10       25.89       22.07     22.11 o 
  -9   0  10       32.84       58.48     16.74 o 
  -8   0  10     1191.62     1052.53     97.95 o 
  -7   0  10       14.67        3.97     15.76 o 
  -6   0  10      279.48      246.36     37.98 o 
  -5   0  10       37.78       54.74     11.23 o 
  -4   0  10        7.62       -6.24      8.39 o 
  -3   0  10        9.17        3.04      7.69 o 
  -2   0  10      274.92      371.48     20.21 o 
  -1   0  10     1448.38     1291.08     41.93 o 
   0   0  10      102.96       91.16      9.89 o 
   1   0  10     1068.00      898.11     33.32 o 
   2   0  10      547.51      540.36     17.97 o 
   3   0  10       32.59       36.95      8.35 o 
   4   0  10        5.34        7.36      6.54 o 
   5   0  10      117.60      152.18     13.48 o 
   6   0  10      289.87      263.96     17.86 o 
   7   0  10       27.48       27.66     15.42 o 
   8   0  10      956.61      815.08     44.72 o 
   9   0  10       12.94       17.78     24.96 o 
  10   0  10       14.22       22.10     15.87 o 
  11   0  10        5.87       10.79     16.68 o 
 -11   1  10        0.25       15.52     36.08 o 
 -10   1  10        5.68        7.44     16.66 o 
  -9   1  10       17.13       25.73     16.18 o 
  -8   1  10      270.75      278.70     26.21 o 
  -7   1  10      111.71      117.55     15.81 o 
  -6   1  10      231.24      208.69     18.31 o 
  -5   1  10       44.75       49.67     11.29 o 
  -4   1  10      304.71      380.03     23.63 o 
  -3   1  10      149.69      155.84     15.00 o 
  -2   1  10     1335.93     1447.26     51.84 o 
  -1   1  10       11.45      121.13     10.11 o 
   0   1  10      159.63      173.46     13.00 o 
   1   1  10        8.86      170.63     11.98 o 
   2   1  10      122.54      101.34      7.99 o 
   3   1  10      162.19      162.55     10.70 o 
   4   1  10        8.79       23.30      6.90 o 
   5   1  10      213.81      208.52     12.31 o 
   6   1  10       91.22      106.58     14.17 o 
   7   1  10      253.84      239.18     20.90 o 
   8   1  10      830.96      721.51     40.02 o 
   9   1  10        5.60       20.27     13.62 o 
  10   1  10       67.56       81.85     16.37 o 
  11   1  10        8.86       18.06     15.43 o 
 -10   2  10       15.51       32.03     23.68 o 
  -9   2  10        6.26       29.13     16.74 o 
  -8   2  10        4.67        0.82     14.77 o 
  -7   2  10       74.19       66.40     17.11 o 
  -6   2  10       22.83       15.32     11.37 o 
  -5   2  10        8.32       23.28     10.74 o 
  -4   2  10       86.78      128.27     14.14 o 
  -3   2  10      164.91      142.54     13.95 o 
  -2   2  10       89.02      162.67     14.84 o 
  -1   2  10       22.09      171.12     11.28 o 
   0   2  10        7.74       10.12      5.43 o 
   1   2  10     1254.60     1424.62     45.43 o 
   2   2  10       13.87       17.80      5.94 o 
   3   2  10        1.40        4.30      4.33 o 
   4   2  10      169.18      189.66      9.81 o 
   5   2  10        0.62        0.12      5.67 o 
   6   2  10       26.80       35.04     15.47 o 
   7   2  10        2.33       -9.74      9.74 o 
   8   2  10        1.22        0.73     11.75 o 
   9   2  10        6.47       10.30     10.43 o 
  10   2  10        0.66        2.29     10.39 o 
  11   2  10        5.21       -2.48     17.50 o 
  12   2  10       54.52       55.36     17.35 o 
  -9   3  10       21.58       23.89     39.65 o 
  -8   3  10        7.30        1.36     15.90 o 
  -7   3  10       10.76        2.85     14.55 o 
  -6   3  10        8.76       17.85     11.92 o 
  -5   3  10       38.94       37.56     15.02 o 
  -4   3  10      964.86      905.78     41.32 o 
  -3   3  10      905.55      921.06     41.31 o 
  -2   3  10     1548.37     1466.84     53.22 o 
  -1   3  10     1826.19     1556.53     50.25 o 
   0   3  10      206.22      264.90     15.36 o 
   1   3  10       43.47       43.68      8.39 o 
   2   3  10      251.89      308.66     13.14 o 
   3   3  10       97.30      130.81     10.21 o 
   4   3  10        3.74       11.95      5.10 o 
   5   3  10       79.45      105.21      8.03 o 
   6   3  10       83.69       93.27      9.99 o 
   7   3  10      174.93      211.52     15.75 o 
   8   3  10       66.18       37.49     10.99 o 
   9   3  10       47.00       34.36     10.23 o 
  10   3  10       22.93       35.40     11.18 o 
  11   3  10        3.46       -1.56     12.63 o 
  12   3  10       29.57       33.55     15.00 o 
  -9   4  10        1.38        7.88     22.94 o 
  -8   4  10        5.45       -9.94     21.38 o 
  -7   4  10       40.48       44.04     22.27 o 
  -6   4  10        0.06       11.99     14.91 o 
  -5   4  10       21.92       43.24     14.10 o 
  -4   4  10       85.40       84.35     21.38 o 
  -3   4  10      531.22      507.07     29.98 o 
  -2   4  10        5.94        5.91      9.67 o 
  -1   4  10        0.63        3.13      7.46 o 
   0   4  10      451.90      397.15     19.94 o 
   1   4  10       38.47       44.18      7.73 o 
   2   4  10      101.47      105.37      8.41 o 
   3   4  10      634.11      602.09     20.60 o 
   4   4  10      247.15      277.80     12.40 o 
   5   4  10      307.77      386.73     14.69 o 
   6   4  10       26.52       29.91      6.21 o 
   7   4  10      117.57       82.74      8.44 o 
   8   4  10       10.61       11.85      6.55 o 
   9   4  10       29.02       47.36     27.38 o 
  10   4  10       44.70       43.12     16.59 o 
  11   4  10        3.76       -6.25     13.90 o 
  12   4  10        2.12        9.64     20.56 o 
  -8   5  10        3.11       23.77     24.49 o 
  -7   5  10        3.45       -2.71     21.60 o 
  -6   5  10       15.48       24.68     21.20 o 
  -5   5  10        3.62       -7.41     17.50 o 
  -4   5  10       10.60       33.98     15.06 o 
  -3   5  10       16.17       37.19     13.19 o 
  -2   5  10        5.74       -3.56     14.98 o 
  -1   5  10       34.73       23.31      7.18 o 
   0   5  10      143.25      149.77     22.78 o 
   1   5  10      397.74      368.80     16.95 o 
   2   5  10      502.17      490.82     17.25 o 
   3   5  10      200.13      185.41     10.67 o 
   4   5  10       59.47       85.96      7.87 o 
   5   5  10      388.77      402.83     14.94 o 
   6   5  10       80.89       69.45      7.67 o 
   7   5  10       69.46       81.58      8.45 o 
   8   5  10       12.31       12.96      7.28 o 
   9   5  10      235.65      204.76     21.61 o 
  10   5  10      398.65      326.12     22.70 o 
  11   5  10        4.07       -1.07     13.14 o 
  -7   6  10        6.12      -13.42     31.04 o 
  -6   6  10      166.74      145.15     34.84 o 
  -5   6  10        5.05        0.47     25.59 o 
  -4   6  10       29.03       15.47     19.86 o 
  -3   6  10      242.57      271.62     26.16 o 
  -2   6  10        5.13        7.77     11.13 o 
  -1   6  10      101.76       70.64     12.50 o 
   0   6  10        6.28       12.34      8.49 o 
   1   6  10        0.19       32.53      8.54 o 
   2   6  10      153.75      177.80     14.89 o 
   3   6  10      266.64      252.60     14.41 o 
   4   6  10      137.87      164.04     10.37 o 
   5   6  10        4.80       14.20      6.34 o 
   6   6  10       40.71       41.32      7.49 o 
   7   6  10       10.53       25.00      7.69 o 
   8   6  10       78.46       72.15      9.30 o 
   9   6  10       62.81       74.82      9.86 o 
  10   6  10      343.07      291.58     28.18 o 
  11   6  10        0.00        7.97     19.30 o 
  -7   7  10       10.36        0.42     35.65 o 
  -6   7  10        1.84      -20.56     31.88 o 
  -5   7  10        0.06       68.80     31.88 o 
  -4   7  10       50.01       54.96     31.04 o 
  -3   7  10        7.04        3.69     17.19 o 
  -2   7  10        4.67      -11.45     11.45 o 
  -1   7  10       52.59       34.09     11.03 o 
   0   7  10        0.56       10.66      9.20 o 
   1   7  10       49.61       61.06     10.61 o 
   2   7  10       43.00       27.46      8.48 o 
   3   7  10       12.44      140.88     16.71 o 
   4   7  10        0.01        7.85      7.24 o 
   5   7  10       16.91       24.27      7.19 o 
   6   7  10        0.06       -6.38      6.38 o 
   7   7  10        3.99       -6.38      7.96 o 
   8   7  10       23.61        5.70      8.63 o 
   9   7  10      238.61      232.69     15.10 o 
  10   7  10        4.95       14.45      8.39 o 
  11   7  10        0.87       23.64     13.48 o 
  12   7  10       82.83       63.77     22.24 o 
  -6   8  10       11.54       -4.43     26.01 o 
  -5   8  10        2.03      -13.36     20.53 o 
  -4   8  10        9.72       10.92     16.53 o 
  -3   8  10        9.39        6.18     21.48 o 
  -2   8  10       67.65       18.04     17.21 o 
  -1   8  10      103.38      146.06     22.18 o 
   0   8  10      468.49      483.52     31.71 o 
   1   8  10      340.87      420.55     25.82 o 
   2   8  10      178.16      238.71     19.71 o 
   3   8  10       45.77       33.38      9.16 o 
   4   8  10        8.31       -0.47      7.68 o 
   5   8  10       38.95       50.57     12.29 o 
   6   8  10      319.84      276.91     15.58 o 
   7   8  10       94.65       71.28     14.85 o 
   8   8  10       11.56        8.11     10.57 o 
   9   8  10       25.09       46.13     11.54 o 
  10   8  10        0.21       12.95     10.09 o 
  11   8  10        0.18       13.08     13.23 o 
  12   8  10        1.14       17.01     13.90 o 
  -4   9  10        0.52      -12.15     18.26 o 
  -3   9  10       32.84       28.54     18.99 o 
  -2   9  10       47.41       26.74     18.13 o 
  -1   9  10        0.63      -14.73     14.73 o 
   0   9  10       77.34       64.36     18.27 o 
   1   9  10       63.89       54.97     11.70 o 
   2   9  10       32.02       28.52     10.76 o 
   3   9  10        4.17        3.95      9.33 o 
   4   9  10       72.67       71.34     11.99 o 
   5   9  10       35.55       34.28     13.58 o 
   6   9  10        1.55        6.44     10.22 o 
   7   9  10       17.54       40.28     19.37 o 
   8   9  10       55.08       54.89     16.10 o 
   9   9  10      160.48      126.34     15.93 o 
  10   9  10        7.24       -0.38     11.14 o 
  11   9  10        9.79       15.32     11.54 o 
  12   9  10       48.27       33.54     18.04 o 
  -3  10  10        2.21      -18.83     18.83 o 
  -2  10  10       18.25       -1.44     18.44 o 
  -1  10  10       66.53       63.97     20.34 o 
   0  10  10        8.26       21.86     12.60 o 
   1  10  10       48.06       55.57     13.63 o 
   2  10  10       36.89       27.38     10.88 o 
   3  10  10       90.18       83.03     14.25 o 
   4  10  10       14.99       34.84     13.18 o 
   5  10  10       34.45       33.81     11.73 o 
   6  10  10       14.31      167.99     19.45 o 
   7  10  10      128.34       91.64     18.68 o 
   8  10  10      111.49      127.94     18.02 o 
   9  10  10       10.78       30.00     25.92 o 
  10  10  10        1.87       35.23     16.83 o 
  11  10  10        7.58       22.05     13.67 o 
  -2  11  10        4.97       -3.78     19.89 o 
  -1  11  10       18.19       22.70     14.21 o 
   0  11  10        5.00       18.70     12.63 o 
   1  11  10        3.06       -4.28     11.25 o 
   2  11  10       53.41       57.40     15.08 o 
   3  11  10        8.29       -4.98     12.97 o 
   4  11  10       71.63      108.76     23.47 o 
   5  11  10      315.06      279.29     23.73 o 
   6  11  10       46.40      141.77     27.44 o 
   7  11  10       77.58       83.57     19.86 o 
   8  11  10        0.21        0.78     16.22 o 
   9  11  10       14.74        5.94     17.44 o 
  10  11  10        0.06       10.98     14.89 o 
   0  12  10        0.15       -7.29     22.57 o 
   1  12  10        0.13       11.35     15.73 o 
   2  12  10        8.09       11.68     15.65 o 
   3  12  10        1.88      -14.79     14.79 o 
   4  12  10      128.90      144.48     20.97 o 
   5  12  10      216.03      207.18     25.00 o 
   6  12  10        0.57        1.56     21.66 o 
   7  12  10       27.75       23.81     23.67 o 
   8  12  10        1.96       -0.52     21.90 o 
   9  12  10       28.47       20.24     22.87 o 
   3  13  10        0.04      -11.28     64.18 o 
   4  13  10        0.14       45.93     19.54 o 
   5  13  10        1.82       45.72     32.30 o 
   6  13  10        0.35       42.36     32.30 o 
   7  13  10        0.04       12.65     23.12 o 
  -8 -12  11        0.75       -4.17     31.46 o 
  -7 -12  11        0.64       -3.74     26.90 o 
  -6 -12  11       22.76       42.37     42.37 o 
  -5 -12  11       13.12      128.34     70.05 o 
  -4 -12  11        0.04       38.45     31.43 o 
  -3 -12  11       73.11       54.60     32.59 o 
  -2 -12  11        8.40        9.24     31.17 o 
  -1 -12  11        0.11       13.62     32.95 o 
 -10 -11  11        0.19      -19.11     19.11 o 
  -9 -11  11        0.72        3.62     20.06 o 
  -8 -11  11        5.05       10.22     19.38 o 
  -7 -11  11        4.89       10.33     19.40 o 
  -6 -11  11        2.04       29.48     25.78 o 
  -5 -11  11      234.76      279.90     40.38 o 
  -4 -11  11        2.64       -7.66     26.65 o 
  -3 -11  11        3.21       10.44     27.70 o 
  -2 -11  11        0.02       27.16     21.68 o 
  -1 -11  11        3.18      -17.84     19.98 o 
   0 -11  11        0.20        8.25     21.66 o 
   1 -11  11        2.92        9.59     22.29 o 
 -10 -10  11        4.76       -6.84     19.76 o 
  -9 -10  11        5.93       -4.34     18.21 o 
  -8 -10  11       19.70        7.16     20.86 o 
  -7 -10  11       15.30       17.32     25.86 o 
  -6 -10  11       22.42        0.38     16.76 o 
  -5 -10  11        6.05      124.58     20.35 o 
  -4 -10  11       77.73       69.17     21.54 o 
  -3 -10  11        0.00      -17.41     17.41 o 
  -2 -10  11        0.05      -13.15     17.95 o 
  -1 -10  11       14.69       -5.97     18.13 o 
   0 -10  11        1.44        1.21     19.01 o 
   1 -10  11       37.40       68.20     22.03 o 
   2 -10  11        0.10       18.27     21.60 o 
 -11  -9  11        4.10      -12.30     20.22 o 
 -10  -9  11        2.05       -0.13     18.01 o 
  -9  -9  11        4.22       22.25     17.81 o 
  -8  -9  11       67.95       57.74     18.86 o 
  -7  -9  11      195.05      148.15     20.01 o 
  -6  -9  11      294.43      244.88     51.68 o 
  -5  -9  11       11.17        3.72     16.28 o 
  -4  -9  11       70.38       64.54     17.64 o 
  -3  -9  11       13.57       17.79     14.05 o 
  -2  -9  11       14.48       12.38     17.51 o 
  -1  -9  11        8.73        3.89     16.70 o 
   0  -9  11       21.74       25.78     18.74 o 
   1  -9  11      112.23       82.47     22.10 o 
   2  -9  11        7.26       -0.33     18.56 o 
   3  -9  11       10.35        6.44     19.96 o 
   4  -9  11       17.84       24.37     30.16 o 
 -11  -8  11        2.31      -28.11     28.11 o 
 -10  -8  11       56.24       17.89     20.10 o 
  -9  -8  11        9.73       78.62     49.08 o 
  -8  -8  11        1.33       -7.65     17.72 o 
  -7  -8  11        1.84       35.13     15.82 o 
  -6  -8  11      241.01      337.80     71.65 o 
  -5  -8  11       69.01      119.56     31.54 o 
  -4  -8  11        0.61       13.20     14.42 o 
  -3  -8  11       41.97       58.79     14.56 o 
  -2  -8  11       81.59       86.17     16.71 o 
  -1  -8  11      153.74      162.29     20.70 o 
   0  -8  11      299.67      217.72     27.14 o 
   1  -8  11      132.25       66.71     20.45 o 
   2  -8  11       50.25       49.83     19.48 o 
   3  -8  11        1.05       12.33     18.26 o 
   4  -8  11        2.29        7.60     26.08 o 
   5  -8  11        0.94        1.48     28.53 o 
 -12  -7  11       13.57       -0.38     15.38 o 
 -11  -7  11       55.37       10.84     16.03 o 
 -10  -7  11       21.99       24.33     24.33 o 
  -9  -7  11       56.48       43.21     24.33 o 
  -8  -7  11        9.23        9.95     18.30 o 
  -7  -7  11       35.32       11.53     13.95 o 
  -6  -7  11       42.88       40.04     12.74 o 
  -5  -7  11       36.24       52.13     12.88 o 
  -4  -7  11        8.49       19.71     12.84 o 
  -3  -7  11        4.76       12.24     11.11 o 
  -2  -7  11      243.64      273.52     24.36 o 
  -1  -7  11        0.25      169.53     23.67 o 
   0  -7  11      672.08      750.47     73.94 o 
   1  -7  11      354.88      346.98     32.73 o 
   2  -7  11       31.36       12.70     16.62 o 
   3  -7  11       24.88       23.42     17.06 o 
   4  -7  11       23.07        9.23     17.56 o 
   5  -7  11       11.78       -7.85     24.17 o 
   6  -7  11        3.73        9.06     27.34 o 
 -12  -6  11        0.31       11.73     20.66 o 
 -11  -6  11       14.68        4.93     17.17 o 
 -10  -6  11       32.23       28.58     36.92 o 
  -9  -6  11        0.06      -19.71     19.71 o 
  -8  -6  11       15.66       11.39     13.83 o 
  -7  -6  11      147.01      122.85     14.45 o 
  -6  -6  11       43.97       34.06     11.73 o 
  -5  -6  11       64.03       46.32     11.58 o 
  -4  -6  11       50.56       57.83     11.73 o 
  -3  -6  11       55.91       50.74     12.40 o 
  -2  -6  11       18.82       15.35     10.50 o 
  -1  -6  11        1.48        8.77     10.26 o 
   0  -6  11       44.85       27.44      9.57 o 
   1  -6  11       15.00       10.02     10.09 o 
   2  -6  11        2.86        9.24     12.17 o 
   3  -6  11       36.43       24.15     16.03 o 
   4  -6  11       49.48       38.29     25.58 o 
   5  -6  11       16.45       10.74     24.36 o 
   6  -6  11        5.91       -2.27     25.02 o 
   7  -6  11        6.02       -4.33     25.97 o 
 -12  -5  11        5.35       33.79     16.91 o 
 -11  -5  11      142.31      172.56     61.69 o 
 -10  -5  11        0.81       49.17     20.56 o 
  -9  -5  11      118.37      107.16     21.63 o 
  -8  -5  11       15.99       22.57     12.49 o 
  -7  -5  11      122.17       91.44     13.78 o 
  -6  -5  11      257.18      235.20     18.66 o 
  -5  -5  11        0.04       -7.61      8.59 o 
  -4  -5  11      651.92      631.98     31.62 o 
  -3  -5  11      185.16      187.69     16.05 o 
  -2  -5  11      178.10      137.99     15.24 o 
  -1  -5  11        3.71       -5.61      9.49 o 
   0  -5  11      137.72      126.46     14.91 o 
   1  -5  11       74.74       61.83      8.38 o 
   2  -5  11        0.13        1.88      7.52 o 
   3  -5  11       93.15       96.97     15.75 o 
   4  -5  11       13.71        3.53     12.01 o 
   5  -5  11       21.66       22.92     15.88 o 
   6  -5  11        0.73      -22.07     22.87 o 
   7  -5  11       10.68       -7.85     24.48 o 
   8  -5  11        4.50       31.04     27.52 o 
 -12  -4  11       10.22       33.41     19.41 o 
 -11  -4  11       21.94       19.07     17.68 o 
 -10  -4  11       12.84       12.57     15.85 o 
  -9  -4  11       32.44       43.59     17.65 o 
  -8  -4  11        8.89        0.43     10.23 o 
  -7  -4  11       12.39       10.30      9.81 o 
  -6  -4  11       16.04       12.87      8.79 o 
  -5  -4  11       12.46       -8.69      8.69 o 
  -4  -4  11      118.92      127.69     12.81 o 
  -3  -4  11        0.98       -3.75      8.51 o 
  -2  -4  11      112.56       80.22     12.88 o 
  -1  -4  11      157.05      142.59     12.51 o 
   0  -4  11      323.31      360.04     19.21 o 
   1  -4  11      206.43      182.78     10.44 o 
   2  -4  11        0.14       15.31      8.04 o 
   3  -4  11       16.98       14.15     12.28 o 
   4  -4  11       11.05       21.79     11.69 o 
   5  -4  11      105.05       73.45     22.16 o 
   6  -4  11        1.11       28.43     16.29 o 
   7  -4  11       12.54       20.72     32.93 o 
   8  -4  11        4.37        0.06     24.68 o 
   9  -4  11        0.47       -5.22     25.56 o 
 -12  -3  11        0.62       13.00     19.28 o 
 -11  -3  11        6.19       13.35     17.56 o 
 -10  -3  11        0.73       10.67     32.72 o 
  -9  -3  11       30.16       25.35     16.61 o 
  -8  -3  11       35.02       54.06     12.32 o 
  -7  -3  11      981.59     1020.34     39.72 o 
  -6  -3  11        1.59       12.32      7.77 o 
  -5  -3  11      103.75      120.24     12.05 o 
  -4  -3  11      254.95      242.62     18.10 o 
  -3  -3  11       97.55      123.75     16.41 o 
  -2  -3  11       43.74       49.51     10.21 o 
  -1  -3  11        1.05        2.78      6.16 o 
   0  -3  11      456.32      455.41     21.97 o 
   1  -3  11      183.02      206.07     10.88 o 
   2  -3  11      126.59      111.71      8.11 o 
   3  -3  11      215.75      210.65     17.29 o 
   4  -3  11        7.09        6.19     12.82 o 
   5  -3  11        8.46       -3.83     13.20 o 
   6  -3  11        4.58        2.11     12.42 o 
   7  -3  11        3.94       33.10     17.01 o 
   8  -3  11       22.12       57.67     20.30 o 
   9  -3  11       19.25       25.50     55.58 o 
 -11  -2  11       18.52       19.65     25.59 o 
 -10  -2  11       12.87        4.40     17.50 o 
  -9  -2  11       52.78       35.30     18.57 o 
  -8  -2  11       35.30       -8.35     16.11 o 
  -7  -2  11      382.40      434.67     26.32 o 
  -6  -2  11       43.98       47.62     16.55 o 
  -5  -2  11        4.44        4.11      7.96 o 
  -4  -2  11        6.64        7.51      7.78 o 
  -3  -2  11       62.51       71.44      9.64 o 
  -2  -2  11      244.92      312.40     18.10 o 
  -1  -2  11      658.02      823.37     27.22 o 
   0  -2  11       79.66       71.12     10.21 o 
   1  -2  11      437.10      485.95     21.51 o 
   2  -2  11      198.87      190.44     10.17 o 
   3  -2  11      399.94      745.59     47.26 o 
   4  -2  11      168.59      160.39     15.48 o 
   5  -2  11        0.43       -1.58     10.00 o 
   6  -2  11       15.90       11.54     11.83 o 
   7  -2  11       14.91        4.46     15.52 o 
   8  -2  11        2.35       17.50     16.77 o 
   9  -2  11       18.24       20.97     18.46 o 
  10  -2  11        0.60       -7.84     18.84 o 
 -11  -1  11        9.58        6.16     16.71 o 
 -10  -1  11        5.44       -0.05     15.28 o 
  -9  -1  11       64.67       42.52     21.40 o 
  -8  -1  11       69.96       81.59     21.32 o 
  -7  -1  11      238.75      213.59     21.48 o 
  -6  -1  11      311.20      293.56     20.77 o 
  -5  -1  11       36.30       31.87     12.33 o 
  -4  -1  11       13.00       11.78      8.00 o 
  -3  -1  11       94.49       83.70     10.43 o 
  -2  -1  11      192.42      163.47     13.39 o 
  -1  -1  11      510.88      549.03     20.45 o 
   0  -1  11       84.95      120.83     13.89 o 
   1  -1  11        7.46       28.97      6.78 o 
   2  -1  11     1828.81     2256.74     63.39 o 
   3  -1  11      330.66      362.49     19.10 o 
   4  -1  11      119.40      133.39     12.14 o 
   5  -1  11      101.30       90.53     13.75 o 
   6  -1  11        6.84       11.25     10.30 o 
   7  -1  11        1.83        8.62     14.05 o 
   8  -1  11        0.38       20.13     15.66 o 
   9  -1  11        1.37       22.86     16.65 o 
  10  -1  11       16.87       15.17     18.31 o 
 -11   0  11       18.71       20.41     17.84 o 
 -10   0  11       18.39       25.52     17.10 o 
  -9   0  11       72.31       54.84     17.46 o 
  -8   0  11      168.52      181.67     22.36 o 
  -7   0  11      344.09      351.12     28.35 o 
  -6   0  11       13.29        6.49     11.45 o 
  -5   0  11        5.80        8.37      9.77 o 
  -4   0  11       38.32       30.83     10.34 o 
  -3   0  11       93.04       60.37      9.98 o 
  -2   0  11      771.45      738.68     30.49 o 
  -1   0  11      804.05      737.85     27.20 o 
   0   0  11      160.06      172.65     12.94 o 
   1   0  11      659.58      614.70     25.21 o 
   2   0  11     1415.27     1318.67     38.78 o 
   3   0  11       53.06       56.26      8.38 o 
   4   0  11       42.23       33.10      7.69 o 
   5   0  11        4.52        8.09      7.63 o 
   6   0  11        4.26       11.53      9.24 o 
   7   0  11      197.08      203.49     21.84 o 
   8   0  11      126.65      103.01     19.10 o 
   9   0  11       28.52       14.50     15.35 o 
  10   0  11        5.91       -1.53     15.09 o 
  11   0  11       12.24        4.95     16.98 o 
 -10   1  11       16.10       26.30     17.59 o 
  -9   1  11        1.53       37.68     18.90 o 
  -8   1  11        0.14        8.80     14.59 o 
  -7   1  11       11.52       18.80     14.40 o 
  -6   1  11        0.40       -6.79     10.23 o 
  -5   1  11       22.90       46.81     10.51 o 
  -4   1  11       10.94       33.07     11.45 o 
  -3   1  11       65.97      147.74     14.85 o 
  -2   1  11     2290.24     2634.94     89.23 o 
  -1   1  11       52.96       73.94      9.15 o 
   0   1  11      222.64      210.27     24.07 o 
   1   1  11      209.69      353.79     18.66 o 
   2   1  11      156.35      178.77     10.98 o 
   3   1  11       63.03       53.95      5.80 o 
   4   1  11       39.94       39.60      7.89 o 
   5   1  11       25.81       28.52      7.30 o 
   6   1  11      228.86      207.77     14.24 o 
   7   1  11      248.30      234.56     18.73 o 
   8   1  11      117.71       74.13     21.20 o 
   9   1  11       76.58       40.30     22.45 o 
  10   1  11        4.91        7.18     13.81 o 
  11   1  11       14.74        8.07     27.22 o 
 -10   2  11       16.36       28.29     24.70 o 
  -9   2  11        0.30      -11.86     19.55 o 
  -8   2  11        9.97       25.87     18.06 o 
  -7   2  11       13.38       10.01     14.66 o 
  -6   2  11        6.34       21.92     13.93 o 
  -5   2  11       11.70        3.11     10.52 o 
  -4   2  11      156.98      188.44     31.18 o 
  -3   2  11     1403.93     1245.93     46.76 o 
  -2   2  11       68.24       78.94     11.13 o 
  -1   2  11      421.12      443.88     20.23 o 
   0   2  11       87.73       79.29     11.39 o 
   1   2  11      887.22     1030.30     38.18 o 
   2   2  11      314.24      355.45     16.25 o 
   3   2  11       74.23       88.20      7.54 o 
   4   2  11       37.89       24.36      6.49 o 
   5   2  11        3.70       -4.07      6.20 o 
   6   2  11       71.57       81.52     13.29 o 
   7   2  11       53.72      183.51     16.74 o 
   8   2  11        4.83       42.10     14.35 o 
   9   2  11        6.74       43.84     15.56 o 
  10   2  11        1.00        0.66     11.60 o 
  11   2  11       20.60       13.52     13.20 o 
  -9   3  11       14.20        0.35     21.76 o 
  -8   3  11       27.09       23.16     27.48 o 
  -7   3  11        6.80       -6.20     14.90 o 
  -6   3  11        0.28       -3.07     12.08 o 
  -5   3  11      144.45      143.98     21.27 o 
  -4   3  11       24.77       29.50     14.17 o 
  -3   3  11      169.17      142.03     15.43 o 
  -2   3  11       87.22       76.67     11.60 o 
  -1   3  11       93.09       78.60      9.78 o 
   0   3  11      240.16      255.27     18.16 o 
   1   3  11       29.92       43.69      8.91 o 
   2   3  11      115.81      103.63      9.85 o 
   3   3  11      246.38      211.19     14.18 o 
   4   3  11      220.66      241.47     12.56 o 
   5   3  11       72.03       95.42      8.06 o 
   6   3  11       50.74       64.81      8.16 o 
   7   3  11      846.55      878.23     38.29 o 
   8   3  11      189.59      157.63     16.78 o 
   9   3  11       25.64       23.63     12.14 o 
  10   3  11        0.00       -0.48     11.90 o 
  11   3  11       36.11       26.72     11.65 o 
  12   3  11        0.44        7.29     15.68 o 
  -9   4  11        0.00      -12.60     24.76 o 
  -8   4  11       10.69       11.90     22.15 o 
  -7   4  11        1.39      -13.63     19.65 o 
  -6   4  11        0.79       -1.71     18.99 o 
  -5   4  11      135.85      124.72     17.41 o 
  -4   4  11       27.64       31.28     12.89 o 
  -3   4  11       52.80       75.29     14.07 o 
  -2   4  11       15.51       23.25     10.51 o 
  -1   4  11      194.79      177.43     16.99 o 
   0   4  11      513.73      536.15     36.40 o 
   1   4  11      258.50      229.93     14.92 o 
   2   4  11        2.38        9.59      5.57 o 
   3   4  11        6.60        4.53      5.48 o 
   4   4  11       76.26      122.72     10.54 o 
   5   4  11        6.35       10.40      5.64 o 
   6   4  11       25.34       15.85      6.80 o 
   7   4  11      151.00      157.19     12.53 o 
   8   4  11        5.64       10.96      8.54 o 
   9   4  11       31.44       36.20     12.07 o 
  10   4  11       18.67       14.65     11.60 o 
  11   4  11       11.72       11.35     16.06 o 
  12   4  11        3.45        3.07     15.77 o 
  -8   5  11        2.47       -2.63     25.19 o 
  -7   5  11        0.20       -6.64     22.27 o 
  -6   5  11        0.30      -14.64     19.45 o 
  -5   5  11        0.10       -9.84     16.03 o 
  -4   5  11       40.55       28.97     13.95 o 
  -3   5  11       31.21       57.40     14.03 o 
  -2   5  11        1.15       -0.67     13.94 o 
  -1   5  11      125.38      128.98     14.90 o 
   0   5  11       44.34       34.01      9.10 o 
   1   5  11        3.30       10.84      7.45 o 
   2   5  11      348.55      392.75     19.79 o 
   3   5  11       33.30       53.24      7.09 o 
   4   5  11      863.36      795.32     24.76 o 
   5   5  11        7.70       11.11      5.84 o 
   6   5  11      113.19       90.32      8.47 o 
   7   5  11      113.37       75.23     12.25 o 
   8   5  11       22.17       35.09      8.95 o 
   9   5  11       60.60       79.93     10.86 o 
  10   5  11        6.29       42.18     10.81 o 
  11   5  11      202.54      209.99     23.99 o 
  12   5  11       21.54       46.15     22.65 o 
  -7   6  11        1.03        4.62     33.98 o 
  -6   6  11       19.74       99.42     39.85 o 
  -5   6  11       20.18       -5.88     28.94 o 
  -4   6  11       15.73       18.34     29.15 o 
  -3   6  11        6.14       33.32     19.72 o 
  -2   6  11        5.62       28.55     14.95 o 
  -1   6  11       50.33       33.36     10.14 o 
   0   6  11        6.77       17.89      8.76 o 
   1   6  11       91.15      120.88     12.12 o 
   2   6  11        6.02       16.79      6.59 o 
   3   6  11        3.75       18.20      6.39 o 
   4   6  11        5.92       32.18      7.09 o 
   5   6  11        5.95       -5.55      5.55 o 
   6   6  11      127.60      138.51      9.84 o 
   7   6  11      230.38      209.88     13.22 o 
   8   6  11       11.66       14.03      9.63 o 
   9   6  11       74.59       72.37     11.48 o 
  10   6  11       61.40       51.47     10.30 o 
  11   6  11        2.13       10.04     14.07 o 
  12   6  11        4.31       -9.64     20.56 o 
  -6   7  11        1.58      -13.85     31.46 o 
  -5   7  11        1.67      -15.10     31.04 o 
  -4   7  11       16.49       41.11     32.30 o 
  -3   7  11       27.93       56.63     31.88 o 
  -2   7  11      153.25      142.10     31.26 o 
  -1   7  11      158.95       91.84     29.02 o 
   0   7  11      269.13      234.16     18.13 o 
   1   7  11       10.58      109.37     12.94 o 
   2   7  11      204.35      189.66     13.83 o 
   3   7  11       33.18       37.99      8.61 o 
   4   7  11       70.86       73.58     11.39 o 
   5   7  11       12.85       40.11      8.70 o 
   6   7  11       10.32       15.55      7.74 o 
   7   7  11       24.36       18.76      9.39 o 
   8   7  11        7.16        9.41      9.05 o 
   9   7  11       41.00       60.42     10.45 o 
  10   7  11        0.32       23.50      9.02 o 
  11   7  11      101.64       95.91     37.34 o 
  12   7  11        8.89       13.42     20.97 o 
  -5   8  11        0.36       -7.24     20.17 o 
  -4   8  11        4.57      -17.46     17.46 o 
  -3   8  11        0.79       23.80     19.55 o 
  -2   8  11       35.81       15.76     22.02 o 
  -1   8  11      490.96      429.91     41.13 o 
   0   8  11      537.94      481.05     35.14 o 
   1   8  11      173.83      195.68     27.22 o 
   2   8  11      225.56      266.44     17.90 o 
   3   8  11        2.11        0.48      8.06 o 
   4   8  11        0.01       -2.29      7.83 o 
   5   8  11       67.03       57.66     10.35 o 
   6   8  11      163.19      196.93     14.99 o 
   7   8  11       67.31       72.37     12.76 o 
   8   8  11       25.37       20.31     10.85 o 
   9   8  11       13.26       34.69     11.97 o 
  10   8  11       77.63       79.63     15.20 o 
  11   8  11       15.35        1.68     10.98 o 
  12   8  11       11.21        0.84     21.81 o 
  -4   9  11       13.38        0.99     21.88 o 
  -3   9  11       18.91       28.25     21.28 o 
  -2   9  11       36.38       43.28     21.01 o 
  -1   9  11       57.57       33.50     20.14 o 
   0   9  11       14.83       23.94     17.61 o 
   1   9  11       25.50       41.54     18.49 o 
   2   9  11        0.36       -4.28     11.20 o 
   3   9  11        8.04       12.29     18.35 o 
   4   9  11       35.13       36.91     10.94 o 
   5   9  11       27.40       31.82     10.59 o 
   6   9  11      309.25      268.21     18.88 o 
   7   9  11       74.43       77.03     15.25 o 
   8   9  11       87.79       75.22     14.97 o 
   9   9  11       16.64       15.60     12.41 o 
  10   9  11        5.25        0.93     11.85 o 
  11   9  11        5.44        8.61     11.91 o 
  -3  10  11        2.61      -10.79     24.88 o 
  -2  10  11        4.10      -17.41     18.54 o 
  -1  10  11      135.36      106.12     22.59 o 
   0  10  11        0.20       -7.33     11.85 o 
   1  10  11        0.43       18.94     12.10 o 
   2  10  11        1.24        6.51     11.88 o 
   3  10  11       11.91       21.27     12.19 o 
   4  10  11       65.11       32.57     12.91 o 
   5  10  11       26.73       26.80     13.56 o 
   6  10  11       60.11       73.70     15.07 o 
   7  10  11        1.60       12.36     14.96 o 
   8  10  11       70.83       62.36     15.79 o 
   9  10  11       20.47       17.36     13.13 o 
  10  10  11        6.26       -1.08     12.90 o 
  11  10  11       20.50        8.66     18.51 o 
  -1  11  11        1.58       -8.99     13.51 o 
   0  11  11        0.83       22.29     19.44 o 
   1  11  11        6.64       -2.85     12.28 o 
   2  11  11       18.51       23.95     13.95 o 
   3  11  11        4.46       37.51     15.01 o 
   4  11  11       76.96      123.55     17.22 o 
   5  11  11      129.69      106.93     17.45 o 
   6  11  11        0.46       29.78     19.48 o 
   7  11  11       25.32       23.29     21.56 o 
   8  11  11        5.67      -14.40     14.40 o 
   9  11  11        0.05        8.24     15.32 o 
  10  11  11        0.04       -1.51     13.88 o 
   1  12  11        0.08        8.93     19.45 o 
   2  12  11       15.17       37.29     17.23 o 
   3  12  11       74.09       52.20     18.81 o 
   4  12  11        0.69       29.93     25.77 o 
   5  12  11      127.89      197.06     32.10 o 
   6  12  11       32.19       38.18     38.60 o 
   7  12  11        5.45       19.80     22.75 o 
   8  12  11        0.73       22.43     32.09 o 
   9  12  11        0.10       16.74     24.41 o 
   4  13  11        8.89       39.07     22.10 o 
   5  13  11       74.64      149.77     44.05 o 
   6  13  11        9.43       -3.78     29.78 o 
   7  13  11       11.90       36.99     25.09 o 
  -7 -12  12        0.86        8.81     50.76 o 
  -6 -12  12       11.17        6.71     46.98 o 
  -5 -12  12       26.94       14.68     46.15 o 
  -4 -12  12       18.10       37.79     32.18 o 
  -3 -12  12       25.58       36.45     32.67 o 
  -2 -12  12        0.72       56.08     32.97 o 
  -9 -11  12        0.00        9.64     20.83 o 
  -8 -11  12        1.25       -6.59     18.96 o 
  -7 -11  12       16.80       -5.82     25.68 o 
  -6 -11  12       12.65       28.04     26.81 o 
  -5 -11  12        2.39       43.20     46.98 o 
  -4 -11  12       30.47       51.62     30.32 o 
  -3 -11  12       13.29      -14.31     26.21 o 
  -2 -11  12        6.04       -3.10     20.98 o 
  -1 -11  12        3.89       -0.40     22.77 o 
   0 -11  12        4.32        4.32     22.42 o 
 -10 -10  12        0.42        8.61     20.46 o 
  -9 -10  12        2.55        3.37     41.53 o 
  -8 -10  12        7.90       -9.27     18.48 o 
  -7 -10  12        0.61       -6.79     17.35 o 
  -6 -10  12       38.43       65.68     17.01 o 
  -5 -10  12      145.52      175.57     24.02 o 
  -4 -10  12        6.33       51.87     44.26 o 
  -3 -10  12        0.28       -5.83     18.30 o 
  -2 -10  12        1.52       -6.64     19.18 o 
  -1 -10  12        2.59       -4.22     19.99 o 
   0 -10  12       20.07       36.16     20.95 o 
   1 -10  12       14.02       19.66     22.85 o 
   2 -10  12       17.47      -20.82     20.82 o 
 -11  -9  12        1.29        6.53     21.73 o 
 -10  -9  12        5.71       16.53     19.68 o 
  -9  -9  12       30.27       28.88     19.61 o 
  -8  -9  12        7.98      -15.77     20.45 o 
  -7  -9  12      106.72       89.73     20.69 o 
  -6  -9  12       55.41       64.90     19.84 o 
  -5  -9  12      175.62      122.80     44.69 o 
  -4  -9  12       90.70       71.59     19.01 o 
  -3  -9  12        4.74        4.08     19.92 o 
  -2  -9  12       19.08       19.72     19.10 o 
  -1  -9  12        7.43       22.20     19.00 o 
   0  -9  12        2.45       -4.07     17.36 o 
   1  -9  12       29.70       31.44     20.29 o 
   2  -9  12        7.30       -6.24     19.46 o 
   3  -9  12        1.38       16.46     27.35 o 
 -11  -8  12        5.62       10.61     21.86 o 
 -10  -8  12       22.51       16.78     27.27 o 
  -9  -8  12        0.17      -19.09     19.09 o 
  -8  -8  12        0.04      -16.83     16.83 o 
  -7  -8  12      167.98      178.56     30.71 o 
  -6  -8  12      227.07      243.60     63.65 o 
  -5  -8  12       19.00       41.51     25.07 o 
  -4  -8  12        6.56        6.07     15.44 o 
  -3  -8  12       32.39       50.09     18.59 o 
  -2  -8  12      122.34      109.46     28.23 o 
  -1  -8  12        4.66      -21.93     21.93 o 
   0  -8  12       35.45       26.02     18.71 o 
   1  -8  12        8.68       -6.83     16.68 o 
   2  -8  12       22.85       28.53     18.58 o 
   3  -8  12        1.86       16.19     17.99 o 
   4  -8  12       16.09       -1.68     29.78 o 
   5  -8  12        7.11       36.56     29.46 o 
 -11  -7  12       11.07        1.00     18.06 o 
 -10  -7  12        1.93      -22.23     22.23 o 
  -9  -7  12       50.24       -4.62     23.49 o 
  -8  -7  12        0.24       36.08     24.33 o 
  -7  -7  12        0.19       13.22     19.03 o 
  -6  -7  12      150.17      123.85     25.98 o 
  -5  -7  12      134.57      219.79     33.94 o 
  -4  -7  12       36.83       31.48     14.56 o 
  -3  -7  12      125.34      167.14     39.70 o 
  -2  -7  12      124.44      234.80     23.72 o 
  -1  -7  12      740.50      621.93     56.62 o 
   0  -7  12      392.67      386.00     33.79 o 
   1  -7  12       16.73       28.12     17.86 o 
   2  -7  12      100.69       85.22     23.23 o 
   3  -7  12       10.26       14.00     16.82 o 
   4  -7  12       11.49      -21.08     21.08 o 
   5  -7  12        0.00       25.32     26.54 o 
   6  -7  12        0.24       -7.78     40.06 o 
 -12  -6  12        2.04       -6.79     16.15 o 
 -11  -6  12       15.45       38.44     18.99 o 
 -10  -6  12        6.73       -2.02     16.63 o 
  -9  -6  12       41.88       26.43     23.92 o 
  -8  -6  12        1.74       57.88     26.01 o 
  -7  -6  12       57.16       22.34     13.47 o 
  -6  -6  12       19.94        5.11     11.65 o 
  -5  -6  12       24.42       26.48     11.20 o 
  -4  -6  12       35.13       75.66     12.29 o 
  -3  -6  12       38.03       85.47     15.26 o 
  -2  -6  12        3.95        0.90     11.00 o 
  -1  -6  12       15.18       23.33     11.87 o 
   0  -6  12      230.61      256.54     25.09 o 
   1  -6  12      233.02      240.95     18.48 o 
   2  -6  12        2.45       -1.89     21.90 o 
   3  -6  12       18.46       34.21     16.76 o 
   4  -6  12       39.79       16.53     24.19 o 
   5  -6  12        3.52      -14.96     36.29 o 
   6  -6  12        7.48       14.23     58.10 o 
   7  -6  12        0.00       -9.36     26.27 o 
 -12  -5  12       44.03       13.81     20.56 o 
 -11  -5  12       32.58       10.90     18.39 o 
 -10  -5  12      253.83      241.58     35.04 o 
  -9  -5  12       10.11       18.47     16.76 o 
  -8  -5  12       12.94        3.75     12.80 o 
  -7  -5  12      129.57       71.35     21.38 o 
  -6  -5  12      559.48      502.42     29.13 o 
  -5  -5  12       47.26       65.72     12.03 o 
  -4  -5  12       19.00        9.99      9.59 o 
  -3  -5  12       13.48       30.80     10.46 o 
  -2  -5  12       24.02       48.04     12.17 o 
  -1  -5  12       94.62       79.96     13.03 o 
   0  -5  12        0.53       -3.14      7.43 o 
   1  -5  12        6.30        7.70      7.03 o 
   2  -5  12       21.18       58.13     13.40 o 
   3  -5  12        5.13       -5.83     12.20 o 
   4  -5  12       59.18       19.46     15.00 o 
   5  -5  12       25.24        3.83     31.88 o 
   6  -5  12       24.71        8.40     24.26 o 
   7  -5  12        0.51      -19.81     25.80 o 
   8  -5  12        2.43        3.38     27.12 o 
 -11  -4  12       38.68       61.34     20.74 o 
 -10  -4  12      133.73      143.34     24.18 o 
  -9  -4  12       14.86       15.62     16.41 o 
  -8  -4  12       30.78       13.60     12.22 o 
  -7  -4  12       40.85       30.63     11.33 o 
  -6  -4  12      221.24      173.70     15.28 o 
  -5  -4  12        9.85       11.10     11.15 o 
  -4  -4  12        9.86       13.78     10.39 o 
  -3  -4  12      330.66      327.51     20.36 o 
  -2  -4  12        9.42       13.64      9.19 o 
  -1  -4  12      372.71      296.30     26.43 o 
   0  -4  12       20.25       22.29      6.78 o 
   1  -4  12       65.53       72.21      7.41 o 
   2  -4  12      512.87      634.85     52.47 o 
   3  -4  12      143.89      137.43     15.91 o 
   4  -4  12      517.54      487.63     36.29 o 
   5  -4  12      145.93      126.63     21.22 o 
   6  -4  12        7.09        8.98     13.61 o 
   7  -4  12        0.06       11.91     26.01 o 
   8  -4  12       13.03       12.21     25.80 o 
 -11  -3  12        1.84       13.48     18.38 o 
 -10  -3  12        0.30       -2.63     16.99 o 
  -9  -3  12        0.00       -1.48     16.16 o 
  -8  -3  12       31.78       55.01     15.96 o 
  -7  -3  12      188.59      189.68     16.20 o 
  -6  -3  12       53.04       86.18     12.49 o 
  -5  -3  12       42.45       53.22     10.42 o 
  -4  -3  12      332.11      400.29     22.59 o 
  -3  -3  12       95.36      127.45     14.05 o 
  -2  -3  12        1.15       -3.86      8.84 o 
  -1  -3  12        2.66       -7.52      7.52 o 
   0  -3  12      202.38      215.55     14.72 o 
   1  -3  12      445.09      474.99     17.85 o 
   2  -3  12      892.76      792.64     25.52 o 
   3  -3  12      190.55      243.47     18.71 o 
   4  -3  12      508.65      483.82     34.43 o 
   5  -3  12       69.84       74.82     14.55 o 
   6  -3  12       11.60       31.30     13.07 o 
   7  -3  12       21.11        1.48     16.23 o 
   8  -3  12      126.38       99.21     39.65 o 
   9  -3  12       22.05       12.50     25.47 o 
 -11  -2  12        0.90        8.80     20.28 o 
 -10  -2  12        0.42       19.95     18.79 o 
  -9  -2  12       26.80       20.42     17.50 o 
  -8  -2  12      112.36      115.64     23.12 o 
  -7  -2  12      215.35      229.74     21.90 o 
  -6  -2  12       88.80       81.79     13.30 o 
  -5  -2  12       57.42       48.39     10.36 o 
  -4  -2  12      176.94      177.54     14.54 o 
  -3  -2  12       13.92       15.47      8.17 o 
  -2  -2  12        0.35        3.34      7.70 o 
  -1  -2  12      182.90      247.23     13.55 o 
   0  -2  12       12.11        4.68      6.09 o 
   1  -2  12      184.52      433.91     52.47 o 
   2  -2  12      324.26      368.14     20.41 o 
   3  -2  12        2.78       12.97      7.80 o 
   4  -2  12       18.04       17.21      8.94 o 
   5  -2  12        0.10       -3.96     10.50 o 
   6  -2  12      102.06       81.24     14.38 o 
   7  -2  12        9.26       -0.96     15.48 o 
   8  -2  12      118.78      122.09     21.81 o 
   9  -2  12       43.10       47.11     20.39 o 
  10  -2  12        1.26      -23.52     24.77 o 
 -11  -1  12        0.65        2.69     16.89 o 
 -10  -1  12        3.00       -5.33     15.62 o 
  -9  -1  12       37.01       21.67     19.55 o 
  -8  -1  12      224.03      248.07     30.96 o 
  -7  -1  12      218.95      218.18     19.60 o 
  -6  -1  12       26.24       33.05     11.85 o 
  -5  -1  12      262.54      220.62     18.74 o 
  -4  -1  12       19.20       16.97      8.79 o 
  -3  -1  12       41.75       26.26      8.65 o 
  -2  -1  12       24.16       41.43      9.35 o 
  -1  -1  12      837.13      902.98     29.55 o 
   0  -1  12       51.70       84.14     13.07 o 
   1  -1  12     1376.39     1774.03     55.99 o 
   2  -1  12        1.99        4.44      5.13 o 
   3  -1  12       81.91       81.18     11.63 o 
   4  -1  12       40.68       86.51     10.56 o 
   5  -1  12        0.46       -4.03      9.51 o 
   6  -1  12       36.40       53.77     14.49 o 
   7  -1  12        1.04      -13.84     18.00 o 
   8  -1  12        0.95      -16.13     19.53 o 
   9  -1  12        7.69        7.55     24.52 o 
  10  -1  12        2.10       34.77     18.54 o 
 -11   0  12        1.81        2.83     23.07 o 
 -10   0  12        1.69      -11.52     15.96 o 
  -9   0  12       87.96       78.03     18.39 o 
  -8   0  12       86.08       85.38     23.28 o 
  -7   0  12       59.39       71.11     20.76 o 
  -6   0  12      280.55      269.87     21.41 o 
  -5   0  12       39.08       38.62     11.30 o 
  -4   0  12      238.13      245.12     17.83 o 
  -3   0  12      182.44      150.30     14.01 o 
  -2   0  12       10.70        4.71      8.29 o 
  -1   0  12      281.73      399.42     19.96 o 
   0   0  12      626.37      572.50     50.39 o 
   1   0  12      608.48      631.71     23.57 o 
   2   0  12       38.21       43.87      6.34 o 
   3   0  12      151.72      145.02     12.70 o 
   4   0  12      141.11      174.94     14.23 o 
   5   0  12       18.01       11.85      7.89 o 
   6   0  12      220.86      197.06     16.71 o 
   7   0  12       16.63        8.99     14.25 o 
   8   0  12      150.46      107.27     19.70 o 
   9   0  12      105.49      124.46     19.92 o 
  10   0  12        0.80        5.13     16.27 o 
 -10   1  12       11.03        7.44     31.46 o 
  -9   1  12        5.33      -12.15     15.65 o 
  -8   1  12       33.37       32.61     16.62 o 
  -7   1  12        9.27       17.04     15.12 o 
  -6   1  12       37.44       45.85     12.69 o 
  -5   1  12        0.77        2.32      9.50 o 
  -4   1  12      126.47      106.36     14.24 o 
  -3   1  12       45.41       49.28     12.59 o 
  -2   1  12        1.28       -3.33      8.70 o 
  -1   1  12     1557.30     1841.34     59.04 o 
   0   1  12      135.85      158.00     12.55 o 
   1   1  12      481.22      765.07     33.18 o 
   2   1  12       81.02      103.94      9.84 o 
   3   1  12       22.97       16.93      5.12 o 
   4   1  12       42.37       40.28      8.38 o 
   5   1  12      269.03      260.85     16.57 o 
   6   1  12       88.75       88.69     14.36 o 
   7   1  12      231.79      200.43     18.95 o 
   8   1  12      182.59      189.22     19.09 o 
   9   1  12       57.57       21.36     15.91 o 
  10   1  12        6.57        2.51     12.81 o 
  11   1  12        1.09        7.32     14.13 o 
 -10   2  12       23.79        5.22     24.17 o 
  -9   2  12       34.87       13.12     22.20 o 
  -8   2  12      136.60      108.85     21.04 o 
  -7   2  12        1.74       24.37     15.95 o 
  -6   2  12       13.96       52.72     14.17 o 
  -5   2  12       22.14       -0.17     12.46 o 
  -4   2  12        0.81       -9.72      9.72 o 
  -3   2  12        3.21       -9.06      9.06 o 
  -2   2  12      217.77      236.50     23.27 o 
  -1   2  12      952.57     1022.61     38.53 o 
   0   2  12       28.21       13.22      7.07 o 
   1   2  12      472.94      515.05     24.03 o 
   2   2  12       45.98       39.43      8.99 o 
   3   2  12        3.36        8.20      5.23 o 
   4   2  12       15.12       65.63      7.92 o 
   5   2  12      134.06       94.83     10.70 o 
   6   2  12        6.53       16.76      8.19 o 
   7   2  12        2.66       97.65     15.94 o 
   8   2  12      372.66      373.70     24.69 o 
   9   2  12       10.26       26.28     11.89 o 
  10   2  12        1.66      -11.45     11.45 o 
  11   2  12        1.85       -8.74     13.16 o 
  -9   3  12        7.81      -11.28     38.60 o 
  -8   3  12      188.75      167.08     31.31 o 
  -7   3  12       23.07       10.27     21.33 o 
  -6   3  12      154.10      119.94     20.26 o 
  -5   3  12        6.21       32.34     13.11 o 
  -4   3  12      534.89      510.25     30.79 o 
  -3   3  12       62.99       91.14     13.06 o 
  -2   3  12      320.75      316.64     31.22 o 
  -1   3  12      240.52      234.80     22.00 o 
   0   3  12      275.57      289.12     18.91 o 
   1   3  12        0.24       -7.28      7.28 o 
   2   3  12       26.23       33.83      8.81 o 
   3   3  12      292.93      273.78     13.94 o 
   4   3  12      324.99      387.15     17.09 o 
   5   3  12       28.33       25.70      6.39 o 
   6   3  12      256.14      263.31     19.10 o 
   7   3  12      146.18      161.91     15.71 o 
   8   3  12       73.89       77.78     13.97 o 
   9   3  12        0.38       23.32     11.52 o 
  10   3  12        0.18       -3.23     14.66 o 
  11   3  12        0.16       -0.70     13.60 o 
  -8   4  12       34.34       55.39     26.15 o 
  -7   4  12       46.54       34.00     24.19 o 
  -6   4  12        0.09       -2.73     19.05 o 
  -5   4  12      126.70       93.53     17.07 o 
  -4   4  12      844.39      738.84     39.91 o 
  -3   4  12       56.78       83.02     14.25 o 
  -2   4  12     1481.48     1297.70     49.54 o 
  -1   4  12      138.34      181.55     14.08 o 
   0   4  12       55.43       38.86      8.92 o 
   1   4  12      269.36      253.21     16.26 o 
   2   4  12        5.17        0.48      7.36 o 
   3   4  12      262.29      207.48     12.65 o 
   4   4  12       41.20       44.73      7.39 o 
   5   4  12       26.37       31.23      7.10 o 
   6   4  12      155.14      148.08     12.45 o 
   7   4  12        1.81       -0.25      8.77 o 
   8   4  12       20.98        6.76      9.07 o 
   9   4  12       13.32       15.41     11.73 o 
  10   4  12       37.43       36.15     17.83 o 
  11   4  12       15.63       17.09     13.51 o 
  12   4  12       64.11       47.01     25.17 o 
  -8   5  12        0.00       -3.78     32.30 o 
  -7   5  12        5.00      -13.31     23.48 o 
  -6   5  12        2.54       -4.38     31.25 o 
  -5   5  12       35.81       16.59     20.11 o 
  -4   5  12      164.74      172.90     24.79 o 
  -3   5  12        1.25       37.25     13.30 o 
  -2   5  12       33.75       38.46     17.92 o 
  -1   5  12       32.21       31.28     10.15 o 
   0   5  12        2.45       -3.53      8.93 o 
   1   5  12      295.13      291.11     19.59 o 
   2   5  12       93.69       90.08      8.59 o 
   3   5  12      109.95      130.47      9.77 o 
   4   5  12      125.77      185.27     12.83 o 
   5   5  12       18.03        4.93      6.17 o 
   6   5  12      445.12      360.77     19.56 o 
   7   5  12      193.13      146.77     14.42 o 
   8   5  12        5.99        3.52      8.83 o 
   9   5  12       60.34       77.62     12.31 o 
  10   5  12      387.23      358.16     22.61 o 
  11   5  12       90.21      107.31     16.11 o 
  12   5  12       45.50       46.91     18.06 o 
  -7   6  12        0.72      -28.11     28.11 o 
  -6   6  12       24.07       -4.62     30.63 o 
  -5   6  12        9.07       -1.26     30.63 o 
  -4   6  12       37.55       22.55     19.01 o 
  -3   6  12       23.31        8.74     23.16 o 
  -2   6  12       25.71       10.62     32.94 o 
  -1   6  12      179.00      130.70     21.82 o 
   0   6  12      103.04       78.30     12.78 o 
   1   6  12       75.05       88.94     10.79 o 
   2   6  12      328.12      358.42     16.72 o 
   3   6  12      123.43      132.37     10.29 o 
   4   6  12        1.87       24.72      6.85 o 
   5   6  12       11.91        8.67      6.42 o 
   6   6  12       51.64       51.68      8.59 o 
   7   6  12       82.70       96.77     10.50 o 
   8   6  12       10.13       -0.54      8.99 o 
   9   6  12        7.08       -1.68      8.91 o 
  10   6  12        9.40       37.09     11.79 o 
  11   6  12        0.23       13.85     12.54 o 
  12   6  12        2.72        3.08     16.06 o 
  -6   7  12        0.01       14.26     36.08 o 
  -5   7  12        2.82       10.90     36.91 o 
  -4   7  12       14.65       34.40     33.56 o 
  -3   7  12        1.30        3.36     31.46 o 
  -2   7  12       60.65        6.71     32.73 o 
  -1   7  12       79.55      260.91     49.30 o 
   0   7  12      643.95      855.62     40.90 o 
   1   7  12      754.67      668.77     31.72 o 
   2   7  12      143.44      265.89     16.56 o 
   3   7  12       86.59       87.16     10.22 o 
   4   7  12      181.91      179.70     12.42 o 
   5   7  12      166.37      177.20     12.37 o 
   6   7  12      118.20      121.62     10.56 o 
   7   7  12        9.98       11.82      8.94 o 
   8   7  12        4.11       -0.54      9.28 o 
   9   7  12       86.27       91.93     11.71 o 
  10   7  12        1.00        9.36     10.41 o 
  11   7  12       59.28       32.08     13.95 o 
  12   7  12        0.11        6.26     16.45 o 
  -5   8  12        0.67       -7.55     33.98 o 
  -4   8  12        8.07       -2.21     20.02 o 
  -3   8  12        0.89      -16.61     16.61 o 
  -2   8  12       53.43       58.98     33.14 o 
  -1   8  12       45.58       74.25     25.59 o 
   0   8  12      250.24      204.74     30.43 o 
   1   8  12      224.66      221.89     23.39 o 
   2   8  12      147.17      136.24     13.73 o 
   3   8  12      108.57       94.73     12.39 o 
   4   8  12       23.83        7.86      8.94 o 
   5   8  12       78.57       83.17     11.33 o 
   6   8  12      354.38      392.35     24.12 o 
   7   8  12       79.05       67.17     12.20 o 
   8   8  12        5.31        1.49     10.87 o 
   9   8  12       17.95       30.96     12.66 o 
  10   8  12       23.22       28.73     12.10 o 
  11   8  12       11.93       15.71     14.66 o 
  -4   9  12       30.60        5.00     21.66 o 
  -3   9  12       12.03       19.51     22.02 o 
  -2   9  12       19.53       38.90     20.51 o 
  -1   9  12       52.36       34.17     19.51 o 
   0   9  12       18.71       14.65     18.53 o 
   1   9  12       29.69       34.44     13.65 o 
   2   9  12       27.16        8.05     10.24 o 
   3   9  12        6.86        1.53     10.75 o 
   4   9  12       97.41      108.42     13.66 o 
   5   9  12       25.31        0.50     10.62 o 
   6   9  12      180.46      177.19     15.31 o 
   7   9  12      209.04      202.00     19.74 o 
   8   9  12       23.13       24.85     13.25 o 
   9   9  12       15.05        9.26     11.94 o 
  10   9  12        3.15       12.45     12.35 o 
  11   9  12        1.32        8.34     14.29 o 
  -3  10  12        0.01       14.66     21.53 o 
  -2  10  12       45.98       31.14     30.83 o 
  -1  10  12       22.25       51.22     22.74 o 
   0  10  12       19.64        7.75     13.45 o 
   1  10  12        4.57       19.98     12.85 o 
   2  10  12       21.33       13.60     17.46 o 
   3  10  12        2.01        3.99     11.43 o 
   4  10  12       16.78       22.56     12.65 o 
   5  10  12      352.35      315.34     24.39 o 
   6  10  12        7.87       -8.09     12.50 o 
   7  10  12       25.42       37.19     14.37 o 
   8  10  12        9.67      -11.56     13.64 o 
   9  10  12        3.31       33.96     14.13 o 
  10  10  12       12.63       21.80     14.44 o 
  -1  11  12       10.57      -13.85     13.85 o 
   0  11  12       17.69       15.81     14.42 o 
   1  11  12        0.53       11.39     14.13 o 
   2  11  12       26.76        7.64     14.15 o 
   3  11  12        4.95        8.66     14.90 o 
   4  11  12       19.21       43.14     18.71 o 
   5  11  12       21.59      118.42     17.71 o 
   6  11  12       49.10        5.41     15.28 o 
   7  11  12       25.97       12.34     21.43 o 
   8  11  12        0.05      -12.35     17.69 o 
   9  11  12        4.59       -6.39     14.52 o 
  10  11  12        0.34       -0.51     14.53 o 
   1  12  12        5.73      -15.92     15.92 o 
   2  12  12       10.87        6.87     17.34 o 
   3  12  12       36.43       29.07     17.69 o 
   4  12  12       80.49       26.35     18.47 o 
   5  12  12       59.41       79.98     22.40 o 
   6  12  12       12.99        8.29     17.01 o 
   7  12  12        0.07       -8.85     19.85 o 
   8  12  12        0.17      -16.52     16.52 o 
  -6 -12  13       17.87       44.46     51.60 o 
  -5 -12  13      100.44      160.69     57.90 o 
  -4 -12  13       22.70       31.34     32.78 o 
  -3 -12  13       10.72       76.10     34.04 o 
  -9 -11  13        1.96       -5.72     36.08 o 
  -8 -11  13        6.72        7.25     21.66 o 
  -7 -11  13       15.69        4.23     27.09 o 
  -6 -11  13       42.10       43.23     30.73 o 
  -5 -11  13        6.92      -37.34     37.34 o 
  -4 -11  13       26.18       13.56     28.46 o 
  -3 -11  13        0.15       -9.28     27.59 o 
  -2 -11  13        0.05        8.43     27.13 o 
  -1 -11  13        4.22        6.29     21.32 o 
   0 -11  13        0.00      -22.27     22.27 o 
 -10 -10  13        1.94       -3.90     19.10 o 
  -9 -10  13        5.44       10.68     19.80 o 
  -8 -10  13        8.67       25.64     20.64 o 
  -7 -10  13        1.71       11.03     19.07 o 
  -6 -10  13       40.63       54.09     17.80 o 
  -5 -10  13       97.90      117.48     28.63 o 
  -4 -10  13        0.50      -26.01     34.39 o 
  -3 -10  13       12.18       33.19     20.29 o 
  -2 -10  13        0.41        5.31     19.80 o 
  -1 -10  13        0.72       -7.49     18.31 o 
   0 -10  13        0.00       17.56     21.32 o 
   1 -10  13        0.04       -0.76     33.44 o 
   2 -10  13       14.41        8.62     48.87 o 
 -10  -9  13        0.53       -8.22     21.68 o 
  -9  -9  13       60.56       24.83     24.37 o 
  -8  -9  13       11.66        9.93     24.08 o 
  -7  -9  13      144.01      174.64     26.17 o 
  -6  -9  13       66.06       21.27     18.86 o 
  -5  -9  13       63.50       78.35     22.11 o 
  -4  -9  13       20.21       30.56     18.34 o 
  -3  -9  13        2.09        6.29     17.71 o 
  -2  -9  13        0.90       -1.88     17.01 o 
  -1  -9  13       10.09       13.09     18.60 o 
   0  -9  13       21.12       22.16     21.83 o 
   1  -9  13        3.74      -16.91     19.11 o 
   2  -9  13        3.34      -13.33     19.56 o 
   3  -9  13       16.95       36.14     28.42 o 
 -11  -8  13        1.78        5.64     33.77 o 
 -10  -8  13       35.38        3.78     28.53 o 
  -9  -8  13       10.75       -5.03     26.01 o 
  -8  -8  13        8.49       22.28     22.87 o 
  -7  -8  13        1.80        3.48     15.92 o 
  -6  -8  13        5.83       -1.10     17.00 o 
  -5  -8  13       28.12       40.60     16.66 o 
  -4  -8  13        3.38       13.13     15.47 o 
  -3  -8  13        6.75        9.15     15.78 o 
  -2  -8  13       18.97       15.97     15.14 o 
  -1  -8  13        3.99      -13.11     15.74 o 
   0  -8  13        9.26        2.28     17.01 o 
   1  -8  13        0.68       -4.09     18.55 o 
   2  -8  13        9.20        7.12     17.54 o 
   3  -8  13        7.89      -10.04     22.36 o 
   4  -8  13       25.30       -9.84     52.02 o 
 -11  -7  13        0.67       30.83     20.76 o 
 -10  -7  13        2.97        4.48     18.66 o 
  -9  -7  13        0.25        3.78     24.33 o 
  -8  -7  13        0.86       36.49     25.59 o 
  -7  -7  13        3.36       11.25     15.70 o 
  -6  -7  13      202.62      191.17     36.45 o 
  -5  -7  13      348.37      331.69     34.66 o 
  -4  -7  13        3.82       32.89     29.06 o 
  -3  -7  13        0.69        2.01     15.84 o 
  -2  -7  13      396.84      353.44     34.29 o 
  -1  -7  13        1.57      256.49     64.18 o 
   0  -7  13      186.63      149.07     23.95 o 
   1  -7  13        7.51       33.33     18.68 o 
   2  -7  13       23.43       14.46     16.32 o 
   3  -7  13       28.61       22.76     17.66 o 
   4  -7  13       15.36      -22.40     22.40 o 
   5  -7  13        1.89        1.91     31.25 o 
 -11  -6  13       27.41       19.21     20.36 o 
 -10  -6  13       15.47       44.05     26.85 o 
  -9  -6  13        3.59       11.45     16.71 o 
  -8  -6  13        1.91        4.19     23.49 o 
  -7  -6  13      138.52      101.90     22.09 o 
  -6  -6  13       10.89      -12.57     12.57 o 
  -5  -6  13      191.70      209.61     26.97 o 
  -4  -6  13        6.82        1.89     10.53 o 
  -3  -6  13      529.71      452.90     42.10 o 
  -2  -6  13      269.76      261.08     29.10 o 
  -1  -6  13       50.36       47.31     20.25 o 
   0  -6  13       16.42       60.54     18.31 o 
   1  -6  13        0.10        6.83      9.82 o 
   2  -6  13        0.50       -9.41     14.41 o 
   3  -6  13      167.30      123.92     21.00 o 
   4  -6  13       31.74        2.04     23.59 o 
   5  -6  13       12.59       17.90     24.77 o 
   6  -6  13        1.35       -6.02     25.00 o 
 -11  -5  13       11.81       19.01     23.49 o 
 -10  -5  13       11.93        5.96     17.73 o 
  -9  -5  13       26.12       51.96     20.14 o 
  -8  -5  13        2.26       17.06     17.95 o 
  -7  -5  13      111.97       82.23     20.84 o 
  -6  -5  13      297.66      250.23     21.21 o 
  -5  -5  13       11.35        4.56     13.32 o 
  -4  -5  13       24.79       47.81     11.55 o 
  -3  -5  13        5.99        5.09     10.16 o 
  -2  -5  13       39.97       55.54     12.98 o 
  -1  -5  13       43.12       19.42     12.95 o 
   0  -5  13       90.76       72.36     11.81 o 
   1  -5  13      202.25      173.05     12.93 o 
   2  -5  13      352.80      277.42     15.72 o 
   3  -5  13       29.81       22.45     15.66 o 
   4  -5  13       97.31       80.73     28.93 o 
   5  -5  13        8.74       11.77     21.56 o 
   6  -5  13        3.13      -12.61     22.03 o 
   7  -5  13       17.23       -7.68     24.96 o 
 -11  -4  13      111.70       82.18     24.18 o 
 -10  -4  13       18.17       40.48     19.41 o 
  -9  -4  13        2.33        3.67     15.99 o 
  -8  -4  13        1.67       13.44     14.10 o 
  -7  -4  13      230.10      240.76     23.74 o 
  -6  -4  13      397.55      394.93     23.33 o 
  -5  -4  13       69.14       79.19     13.58 o 
  -4  -4  13        1.40       -6.63      9.60 o 
  -3  -4  13      125.46      124.72     14.94 o 
  -2  -4  13        4.18       -8.58      8.58 o 
  -1  -4  13      365.44      353.35     23.46 o 
   0  -4  13      273.43      276.71     32.60 o 
   1  -4  13        0.05        2.63      5.73 o 
   2  -4  13      296.62      304.07     15.45 o 
   3  -4  13      959.31      924.56     39.13 o 
   4  -4  13       43.61       19.12     16.32 o 
   5  -4  13        0.11        9.25     16.48 o 
   6  -4  13        7.65        1.13     16.03 o 
   7  -4  13        0.04       27.93     36.08 o 
   8  -4  13       20.67       27.02     33.35 o 
 -11  -3  13        0.04        9.23     19.28 o 
 -10  -3  13      108.68      102.30     47.62 o 
  -9  -3  13       21.16       26.14     17.65 o 
  -8  -3  13       15.47       -4.63     14.09 o 
  -7  -3  13        0.05       -9.45      9.45 o 
  -6  -3  13        0.13       -8.04      9.60 o 
  -5  -3  13       53.43       97.73     12.63 o 
  -4  -3  13        0.73       23.48      9.25 o 
  -3  -3  13      216.65      202.47     16.02 o 
  -2  -3  13        6.99       12.85      9.51 o 
  -1  -3  13        3.83        1.64      8.98 o 
   0  -3  13      165.73      213.19     19.86 o 
   1  -3  13       68.78       59.68      7.83 o 
   2  -3  13       58.64       80.06      8.41 o 
   3  -3  13      512.65      511.12     39.23 o 
   4  -3  13        0.08       28.82     12.38 o 
   5  -3  13       10.13        5.53     16.65 o 
   6  -3  13        1.42       -3.28     12.82 o 
   7  -3  13        3.97       -4.66     19.79 o 
   8  -3  13       33.58        1.73     23.67 o 
   9  -3  13       62.51       59.83     31.68 o 
 -11  -2  13       51.90       60.13     22.63 o 
 -10  -2  13       13.28       49.92     29.37 o 
  -9  -2  13        7.51       24.25     19.71 o 
  -8  -2  13       24.38       98.86     18.06 o 
  -7  -2  13      479.30      476.39     54.57 o 
  -6  -2  13       34.70      115.19     14.00 o 
  -5  -2  13      549.24      612.75     29.98 o 
  -4  -2  13      139.72      153.00     14.19 o 
  -3  -2  13        1.51       -1.47      8.44 o 
  -2  -2  13       28.42       14.40      8.90 o 
  -1  -2  13       21.29       13.23      8.35 o 
   0  -2  13       11.81      133.13     22.88 o 
   1  -2  13       73.72      127.61     10.88 o 
   2  -2  13      555.02      583.39     19.88 o 
   3  -2  13       16.00       15.80      8.55 o 
   4  -2  13       95.48      118.31     12.64 o 
   5  -2  13      108.89       88.47     14.95 o 
   6  -2  13        9.50      -11.25     11.25 o 
   7  -2  13       15.22        6.30     20.76 o 
   8  -2  13       11.88       37.57     18.85 o 
   9  -2  13       66.65       90.69     22.17 o 
 -11  -1  13       18.31       50.93     29.37 o 
 -10  -1  13        3.64        8.39     16.21 o 
  -9  -1  13       51.16       50.67     21.62 o 
  -8  -1  13       28.15       44.89     23.92 o 
  -7  -1  13      587.48      555.59     37.63 o 
  -6  -1  13      317.97      289.57     22.07 o 
  -5  -1  13       36.92       69.30     11.80 o 
  -4  -1  13        9.52        5.20      8.82 o 
  -3  -1  13      264.94      310.55     24.80 o 
  -2  -1  13      326.99      298.67     18.91 o 
  -1  -1  13      365.49      585.14     26.21 o 
   0  -1  13     1118.33     1104.01     41.43 o 
   1  -1  13      482.44      550.94     22.71 o 
   2  -1  13       44.83      147.92     10.95 o 
   3  -1  13        3.02       21.96     13.15 o 
   4  -1  13       12.44       12.90      8.70 o 
   5  -1  13      100.07       99.08     12.49 o 
   6  -1  13        4.64       -8.37     11.25 o 
   7  -1  13      175.41      236.91     25.22 o 
   8  -1  13      165.83      181.08     23.43 o 
   9  -1  13        7.70       -8.95     16.13 o 
  10  -1  13        0.03      -14.04     17.24 o 
 -10   0  13        5.22      -16.56     20.16 o 
  -9   0  13        7.35       13.57     16.53 o 
  -8   0  13      111.74      138.87     21.86 o 
  -7   0  13       43.51       81.37     22.66 o 
  -6   0  13        1.30        2.84     11.13 o 
  -5   0  13      255.82      248.49     20.16 o 
  -4   0  13       97.36      104.59     17.09 o 
  -3   0  13        9.25       -0.22      9.18 o 
  -2   0  13      583.88      501.38     26.32 o 
  -1   0  13      534.06      567.60     28.52 o 
   0   0  13       14.79       12.56      7.81 o 
   1   0  13      259.97      326.89     19.86 o 
   2   0  13      689.85      614.30     21.86 o 
   3   0  13        7.75        1.62      6.97 o 
   4   0  13       47.14       42.05     10.19 o 
   5   0  13      192.55      161.35     13.00 o 
   6   0  13        0.82       -9.38      9.38 o 
   7   0  13       31.78       -2.80     15.25 o 
   8   0  13      181.14      173.14     24.49 o 
   9   0  13       15.97        2.13     23.15 o 
  10   0  13        4.59       25.86     17.58 o 
 -10   1  13        0.07       -7.74     21.56 o 
  -9   1  13        2.79       32.30     22.54 o 
  -8   1  13      115.59      192.28     24.85 o 
  -7   1  13      264.96      304.92     35.61 o 
  -6   1  13        5.03        6.10     11.66 o 
  -5   1  13      122.59      146.84     17.87 o 
  -4   1  13       21.78       13.21     11.13 o 
  -3   1  13       62.49       53.09     12.24 o 
  -2   1  13      365.34      370.69     22.36 o 
  -1   1  13      378.04      470.13     24.31 o 
   0   1  13      607.35      697.61     28.80 o 
   1   1  13      885.23      955.66     40.36 o 
   2   1  13      490.90      467.41     20.35 o 
   3   1  13      214.84      212.74     15.65 o 
   4   1  13       13.52       21.20      8.09 o 
   5   1  13      128.26      129.93     12.66 o 
   6   1  13      262.90      262.35     19.46 o 
   7   1  13      360.45      358.79     32.53 o 
   8   1  13       19.42       16.92     13.39 o 
   9   1  13       51.48       32.02     15.75 o 
  10   1  13        4.63        5.38     13.42 o 
  11   1  13       11.75        5.37     14.89 o 
  -9   2  13       57.23       90.23     27.88 o 
  -8   2  13       10.03       18.06     23.65 o 
  -7   2  13       78.70       67.94     19.36 o 
  -6   2  13        0.14      -12.68     12.68 o 
  -5   2  13        7.02        6.69     12.90 o 
  -4   2  13       37.59       29.20     11.03 o 
  -3   2  13       29.80       27.98     10.53 o 
  -2   2  13      451.23      517.38     27.83 o 
  -1   2  13      300.42      351.27     18.82 o 
   0   2  13      409.58      545.57     24.04 o 
   1   2  13        4.54       -1.34      7.34 o 
   2   2  13        2.88       11.30      9.13 o 
   3   2  13        9.57       16.44      5.99 o 
   4   2  13       42.57       63.41      7.19 o 
   5   2  13      469.99      535.35     25.68 o 
   6   2  13      370.19      364.36     34.59 o 
   7   2  13      684.52      703.43     49.58 o 
   8   2  13      280.61      285.41     58.07 o 
   9   2  13       72.24       44.55     15.25 o 
  10   2  13       11.66       12.85     13.48 o 
  11   2  13       33.79       45.48     16.11 o 
  -9   3  13       81.44      135.10     44.06 o 
  -8   3  13       39.41       37.98     24.61 o 
  -7   3  13       12.98       -3.44     21.68 o 
  -6   3  13       12.11       12.69     15.49 o 
  -5   3  13       20.43       16.30     12.96 o 
  -4   3  13      252.88      298.12     24.49 o 
  -3   3  13       51.10       59.60     11.75 o 
  -2   3  13        0.50       13.73     10.51 o 
  -1   3  13      145.23      178.16     13.87 o 
   0   3  13      241.60      277.58     16.66 o 
   1   3  13        0.60       -2.77      8.13 o 
   2   3  13        0.00       -1.32      9.11 o 
   3   3  13      134.52      149.13     10.59 o 
   4   3  13      127.07      135.20     10.18 o 
   5   3  13      172.82      211.00     12.59 o 
   6   3  13        0.91       -4.55      7.83 o 
   7   3  13       46.62       23.21     13.45 o 
   8   3  13       17.10       19.31     12.15 o 
   9   3  13        8.69       28.68     20.31 o 
  10   3  13       54.14       29.61     43.42 o 
  11   3  13       12.89       15.25     41.11 o 
  -8   4  13       61.33       71.12     29.08 o 
  -7   4  13       25.88       20.28     24.18 o 
  -6   4  13       50.36       56.96     23.55 o 
  -5   4  13       37.37       51.12     18.45 o 
  -4   4  13       98.31       77.82     17.26 o 
  -3   4  13     1028.99      938.20     48.53 o 
  -2   4  13      407.50      417.17     25.06 o 
  -1   4  13        0.73       -6.80      7.88 o 
   0   4  13      245.72      216.77     16.61 o 
   1   4  13      236.22      221.45     15.71 o 
   2   4  13        8.64        7.10      7.61 o 
   3   4  13      147.72      124.75     10.69 o 
   4   4  13        2.77        3.53      6.19 o 
   5   4  13      174.12      188.49     16.11 o 
   6   4  13      204.43      183.30     14.76 o 
   7   4  13      299.09      263.61     18.81 o 
   8   4  13       12.02        5.21     11.77 o 
   9   4  13        6.42       19.07     18.24 o 
  10   4  13       48.67       36.38     14.06 o 
  11   4  13      122.43       93.92     17.23 o 
  -7   5  13       11.47       49.50     35.24 o 
  -6   5  13        7.29       35.06     24.23 o 
  -5   5  13       18.86      -19.72     19.72 o 
  -4   5  13       57.47       48.17     18.67 o 
  -3   5  13       29.53       54.52     17.03 o 
  -2   5  13      599.86      579.67     34.52 o 
  -1   5  13      252.96      226.52     27.45 o 
   0   5  13       57.48       84.05     20.57 o 
   1   5  13      123.20      136.29     14.40 o 
   2   5  13       36.85       29.38      7.85 o 
   3   5  13       60.61       90.32      9.49 o 
   4   5  13        3.06       13.86      6.94 o 
   5   5  13        2.92       19.44      7.11 o 
   6   5  13      463.08      446.39     21.01 o 
   7   5  13      345.73      354.28     20.60 o 
   8   5  13       32.71       25.68     10.26 o 
   9   5  13       28.49       18.19     12.65 o 
  10   5  13        1.43       19.11     13.22 o 
  11   5  13       80.39       88.42     15.92 o 
  -7   6  13       12.89       50.34     38.17 o 
  -6   6  13        0.00       23.91     35.24 o 
  -5   6  13       24.67       83.48     33.56 o 
  -4   6  13       18.35       11.41     36.92 o 
  -3   6  13      272.81      228.21     27.77 o 
  -2   6  13        7.23        6.60     16.44 o 
  -1   6  13      188.68      180.70     23.59 o 
   0   6  13      293.98      318.78     24.59 o 
   1   6  13       49.34       50.81      9.89 o 
   2   6  13      188.22      186.97     12.49 o 
   3   6  13      508.69      464.96     19.33 o 
   4   6  13      102.09      120.40     10.12 o 
   5   6  13      128.77      100.45      9.75 o 
   6   6  13       15.02       28.09      8.24 o 
   7   6  13      149.22      115.19     12.60 o 
   8   6  13        4.19        4.37      9.74 o 
   9   6  13        0.28        4.57      9.75 o 
  10   6  13       34.89       36.74     13.40 o 
  11   6  13       23.31       24.13     13.42 o 
  -6   7  13        0.34       47.82     35.65 o 
  -5   7  13        2.57      -27.27     31.04 o 
  -4   7  13        6.37       54.53     34.39 o 
  -3   7  13      101.08       89.70     38.19 o 
  -2   7  13       23.64       72.05     27.53 o 
  -1   7  13       53.54       50.34     16.83 o 
   0   7  13      129.71      231.00     21.78 o 
   1   7  13        0.52      269.88     20.30 o 
   2   7  13      743.56      717.16     29.44 o 
   3   7  13      183.79      254.52     18.62 o 
   4   7  13        2.29       12.00      7.70 o 
   5   7  13      467.73      506.58     21.01 o 
   6   7  13      156.28      159.27     11.92 o 
   7   7  13       30.20       37.48     10.44 o 
   8   7  13        3.12       -4.30      9.75 o 
   9   7  13        0.68       20.11     12.01 o 
  10   7  13        0.37       -9.87     19.13 o 
  11   7  13        1.16       25.84     13.46 o 
  -5   8  13        4.29        8.39     36.49 o 
  -4   8  13       11.49       13.00     33.98 o 
  -3   8  13        4.21       29.88     19.86 o 
  -2   8  13       24.53       28.73     19.71 o 
  -1   8  13       16.85       12.31     18.43 o 
   0   8  13      105.60       86.82     32.94 o 
   1   8  13        1.35       13.80     13.51 o 
   2   8  13      108.03      130.06     15.07 o 
   3   8  13       37.33       47.35     10.23 o 
   4   8  13       45.88       30.38     11.66 o 
   5   8  13       66.00       82.10     11.89 o 
   6   8  13       75.21      141.28     18.87 o 
   7   8  13       93.33      148.39     14.73 o 
   8   8  13        4.33        2.36     10.37 o 
   9   8  13        5.16       -3.96     10.73 o 
  10   8  13       34.46       44.92     13.93 o 
  11   8  13        3.46       36.58     17.95 o 
  -4   9  13        4.93       -8.95     37.96 o 
  -3   9  13        4.32       30.18     21.86 o 
  -2   9  13        4.26       22.91     20.76 o 
  -1   9  13        8.79        8.04     18.24 o 
   0   9  13        8.71      -14.58     14.58 o 
   1   9  13        6.00        6.25     11.37 o 
   2   9  13       34.61       42.24     12.21 o 
   3   9  13        1.99        7.88     15.62 o 
   4   9  13       27.94       30.47     12.25 o 
   5   9  13       69.11       73.26     17.04 o 
   6   9  13      157.70       88.97     14.50 o 
   7   9  13      109.24      105.22     14.70 o 
   8   9  13        3.03       75.14     57.83 o 
   9   9  13       52.87       60.10     14.47 o 
  10   9  13       12.94        1.85     12.81 o 
  11   9  13        4.59       -7.95     13.70 o 
  -2  10  13       16.14       37.70     26.22 o 
  -1  10  13        6.52       22.07     25.59 o 
   0  10  13        5.75      -12.82     12.82 o 
   1  10  13        0.09       -8.44     12.40 o 
   2  10  13       11.42       34.97     13.77 o 
   3  10  13       14.23      -12.64     12.64 o 
   4  10  13       13.38       19.35     12.60 o 
   5  10  13      170.74      179.27     20.96 o 
   6  10  13       79.93       69.95     16.85 o 
   7  10  13       12.71       22.49     14.58 o 
   8  10  13       27.63       21.64     14.85 o 
   9  10  13        0.85       -1.27     13.45 o 
  10  10  13        0.17        9.44     17.98 o 
   0  11  13        0.04        1.52     13.77 o 
   1  11  13        9.68       -2.98     14.25 o 
   2  11  13       13.51       40.67     15.90 o 
   3  11  13        5.48        4.83     14.80 o 
   4  11  13       94.13       88.52     36.39 o 
   5  11  13       88.67      123.25     20.64 o 
   6  11  13       10.30      -10.14     15.24 o 
   7  11  13       17.45       -5.46     28.58 o 
   8  11  13       17.60        8.18     18.66 o 
   9  11  13        3.25        3.38     20.36 o 
   2  12  13        2.57      -15.68     15.68 o 
   3  12  13       25.28       22.26     17.22 o 
   4  12  13       47.40       64.79     19.01 o 
   5  12  13       78.45       64.24     33.56 o 
   6  12  13       37.22       30.77     18.09 o 
   7  12  13       14.90       -2.97     18.43 o 
   8  12  13        1.89        7.69     19.14 o 
  -8 -11  14       15.49       38.35     30.69 o 
  -7 -11  14        1.77       67.95     50.34 o 
  -6 -11  14        0.62        3.67     29.93 o 
  -5 -11  14        2.61        8.39     43.20 o 
  -4 -11  14        8.47      -18.88     42.79 o 
  -3 -11  14       24.25       11.37     38.60 o 
  -2 -11  14        3.73      -11.28     28.43 o 
  -1 -11  14        0.17       -3.25     22.11 o 
  -9 -10  14        3.11       15.33     19.57 o 
  -8 -10  14       15.91       21.42     27.88 o 
  -7 -10  14        1.09       18.32     28.53 o 
  -6 -10  14       16.87       13.59     20.28 o 
  -5 -10  14       39.71       82.68     35.45 o 
  -4 -10  14       32.91      -11.75     39.85 o 
  -3 -10  14        1.20        9.93     26.97 o 
  -2 -10  14        2.12       -3.93     19.32 o 
  -1 -10  14        0.02        5.57     20.59 o 
   0 -10  14       11.45       29.31     22.87 o 
   1 -10  14        3.57       48.11     22.85 o 
 -10  -9  14        3.45      -16.36     28.11 o 
  -9  -9  14       52.35       39.56     44.26 o 
  -8  -9  14        1.17       13.94     24.51 o 
  -7  -9  14      112.03       87.75     22.09 o 
  -6  -9  14       12.23      -16.09     20.31 o 
  -5  -9  14       96.51      117.24     27.55 o 
  -4  -9  14       67.07       90.62     46.15 o 
  -3  -9  14        9.40       38.50     20.26 o 
  -2  -9  14        8.56      -17.56     17.56 o 
  -1  -9  14        4.19      -29.24     30.58 o 
   0  -9  14        1.92        5.06     18.73 o 
   1  -9  14        6.32       -5.96     26.08 o 
   2  -9  14        4.99       -3.91     24.59 o 
   3  -9  14        5.29       13.97     38.38 o 
 -10  -8  14        1.15       10.49     29.37 o 
  -9  -8  14       36.01       44.89     31.04 o 
  -8  -8  14       52.13       71.74     31.04 o 
  -7  -8  14       58.72       74.24     20.46 o 
  -6  -8  14      105.71       89.40     34.11 o 
  -5  -8  14        9.69       12.40     18.90 o 
  -4  -8  14       20.04        1.73     13.99 o 
  -3  -8  14       29.35       25.73     18.15 o 
  -2  -8  14        9.27       22.67     19.38 o 
  -1  -8  14       16.41        4.77     18.91 o 
   0  -8  14        7.23        0.78     17.08 o 
   1  -8  14       11.76        4.86     18.17 o 
   2  -8  14        6.47        1.01     17.76 o 
   3  -8  14       29.89       26.67     27.02 o 
   4  -8  14       14.69       14.92     39.43 o 
 -11  -7  14        8.19        5.66     20.46 o 
 -10  -7  14       43.07       40.50     21.49 o 
  -9  -7  14       16.63        0.84     26.42 o 
  -8  -7  14        6.85      -18.88     24.75 o 
  -7  -7  14        2.35       -7.09     18.46 o 
  -6  -7  14       33.48       42.81     18.99 o 
  -5  -7  14       75.51       88.24     25.52 o 
  -4  -7  14       44.55       75.42     16.46 o 
  -3  -7  14      110.67      137.62     23.87 o 
  -2  -7  14        3.83       56.48     35.56 o 
  -1  -7  14      177.41      152.35     23.65 o 
   0  -7  14      101.35       71.66     20.06 o 
   1  -7  14       26.20       14.22     17.77 o 
   2  -7  14        1.23       35.15     18.12 o 
   3  -7  14       35.67       16.58     24.73 o 
   4  -7  14        8.50       -3.79     24.67 o 
   5  -7  14        0.06       24.43     27.77 o 
 -11  -6  14        5.82      -18.27     18.27 o 
 -10  -6  14        0.82      -18.27     33.56 o 
  -9  -6  14        0.03       11.98     17.95 o 
  -8  -6  14       10.45       -6.71     25.59 o 
  -7  -6  14       20.72       15.81     21.81 o 
  -6  -6  14       23.10       18.58     16.08 o 
  -5  -6  14      231.27      210.04     20.60 o 
  -4  -6  14       28.48       20.87     12.47 o 
  -3  -6  14       16.14       54.45     18.35 o 
  -2  -6  14       35.46       63.31     16.91 o 
  -1  -6  14      475.28      449.60     34.08 o 
   0  -6  14      136.47      164.42     19.66 o 
   1  -6  14       69.57       54.15     11.81 o 
   2  -6  14        6.07        2.05     14.79 o 
   3  -6  14        1.83      -17.71     27.37 o 
   4  -6  14        4.29       -6.57     41.74 o 
   5  -6  14       26.36       -8.89     27.90 o 
   6  -6  14        2.10       11.90     32.09 o 
 -11  -5  14        2.37        5.98     20.44 o 
 -10  -5  14        2.12       -3.92     17.93 o 
  -9  -5  14        0.88       24.33     19.13 o 
  -8  -5  14       42.39       55.75     20.28 o 
  -7  -5  14       98.52       68.96     16.96 o 
  -6  -5  14      242.11      229.19     30.18 o 
  -5  -5  14        0.10       -0.61     12.20 o 
  -4  -5  14        0.03       -1.78     11.28 o 
  -3  -5  14       10.61        0.85     10.31 o 
  -2  -5  14      108.28      113.57     18.62 o 
  -1  -5  14       83.09      104.57     16.87 o 
   0  -5  14       54.37       48.09     11.27 o 
   1  -5  14        0.14       -7.49      7.49 o 
   2  -5  14       15.81       16.82     11.03 o 
   3  -5  14      108.22       89.42     27.21 o 
   4  -5  14       69.57       34.24     25.74 o 
   5  -5  14       39.76       24.74     25.35 o 
   6  -5  14       24.88       31.93     25.08 o 
   7  -5  14        8.86       64.84     28.89 o 
 -11  -4  14       96.11      127.96     26.95 o 
 -10  -4  14       44.26       88.89     23.05 o 
  -9  -4  14       16.55       27.86     18.96 o 
  -8  -4  14       86.28       32.29     48.04 o 
  -7  -4  14      224.42      191.27     22.69 o 
  -6  -4  14      603.87      602.93     30.95 o 
  -5  -4  14       31.59       13.20     10.54 o 
  -4  -4  14       19.58       18.34     11.12 o 
  -3  -4  14       55.14       54.21     13.09 o 
  -2  -4  14        2.60      -10.27     12.11 o 
  -1  -4  14       17.64       50.65     14.55 o 
   0  -4  14       12.66       19.20      8.88 o 
   1  -4  14        9.93       20.97      9.66 o 
   2  -4  14       24.32       33.07      7.75 o 
   3  -4  14       15.58        7.04      9.39 o 
   4  -4  14       68.38       58.80     19.33 o 
   5  -4  14      343.86      291.00     61.86 o 
   6  -4  14        0.34       21.66     42.79 o 
   7  -4  14        3.45       28.16     24.96 o 
   8  -4  14       15.87       30.10     26.41 o 
 -11  -3  14        2.31       44.31     21.56 o 
 -10  -3  14        8.50       18.86     25.59 o 
  -9  -3  14        0.13        9.66     22.23 o 
  -8  -3  14       23.19        6.65     17.80 o 
  -7  -3  14       77.53       46.48     17.86 o 
  -6  -3  14       18.02       12.69     11.41 o 
  -5  -3  14      130.09      136.66     14.62 o 
  -4  -3  14       15.92       21.76     11.49 o 
  -3  -3  14       29.98       12.35      9.73 o 
  -2  -3  14        6.30       -8.30      9.32 o 
  -1  -3  14       29.45       28.10      9.36 o 
   0  -3  14        9.92       14.05      9.06 o 
   1  -3  14        0.03       -3.86      7.18 o 
   2  -3  14        7.29       12.17      6.76 o 
   3  -3  14       12.77       24.08     10.12 o 
   4  -3  14       13.81       23.82     10.82 o 
   5  -3  14        0.00       15.48     13.05 o 
   6  -3  14       14.79       18.80     15.65 o 
   7  -3  14        0.39      -26.92     39.22 o 
   8  -3  14        4.94       15.33     24.17 o 
 -11  -2  14        0.27       20.68     23.35 o 
 -10  -2  14        3.52       -3.84     18.10 o 
  -9  -2  14        7.14       19.40     19.09 o 
  -8  -2  14      110.99       90.62     23.14 o 
  -7  -2  14     1020.00     1365.73     82.23 o 
  -6  -2  14      545.21      598.59     30.63 o 
  -5  -2  14       85.45      102.38     13.23 o 
  -4  -2  14        0.08        5.18      9.64 o 
  -3  -2  14       28.06       11.65      9.17 o 
  -2  -2  14        1.74        0.98      8.92 o 
  -1  -2  14      318.80      326.72     19.79 o 
   0  -2  14       49.85       51.65     11.86 o 
   1  -2  14       22.30       25.76      7.98 o 
   2  -2  14       17.46       33.31      7.54 o 
   3  -2  14      149.86      210.28     16.02 o 
   4  -2  14       44.49       46.47     10.55 o 
   5  -2  14        6.64       14.15     11.87 o 
   6  -2  14       16.88       17.98     12.97 o 
   7  -2  14       30.75       29.41     18.38 o 
   8  -2  14       24.90       17.97     19.08 o 
   9  -2  14        1.51       14.31     24.34 o 
 -10  -1  14       13.13       12.09     17.61 o 
  -9  -1  14        1.79      -11.90     19.26 o 
  -8  -1  14      273.41      221.41     30.03 o 
  -7  -1  14     1542.34     1350.19     66.69 o 
  -6  -1  14      568.87      553.20     32.72 o 
  -5  -1  14      111.04       77.16     12.96 o 
  -4  -1  14      216.06      182.36     16.32 o 
  -3  -1  14       61.84       77.77     11.67 o 
  -2  -1  14      270.73      218.57     16.84 o 
  -1  -1  14      347.68      417.82     22.94 o 
   0  -1  14      561.65      630.93     35.09 o 
   1  -1  14      401.63      620.46     28.12 o 
   2  -1  14      454.27      406.57     29.23 o 
   3  -1  14        0.63       -4.65      7.70 o 
   4  -1  14        1.08       -7.34      7.34 o 
   5  -1  14       66.08       74.06     11.20 o 
   6  -1  14       48.32       36.94     12.80 o 
   7  -1  14       52.64       46.81     17.66 o 
   8  -1  14      133.31      154.76     23.26 o 
   9  -1  14       62.06       42.93     19.50 o 
  10  -1  14        8.52       21.97     33.56 o 
 -10   0  14        1.87        0.27     26.01 o 
  -9   0  14        6.65       29.49     23.87 o 
  -8   0  14      111.83       71.47     20.12 o 
  -7   0  14        1.02       39.30     19.81 o 
  -6   0  14      365.67      319.95     24.62 o 
  -5   0  14        8.05        3.17     11.33 o 
  -4   0  14        0.17       -3.31      9.63 o 
  -3   0  14       17.78       15.35     10.33 o 
  -2   0  14       26.96       12.26      9.80 o 
  -1   0  14     1175.58     1000.92     39.16 o 
   0   0  14       40.52       48.33      9.77 o 
   1   0  14     1344.09     1167.36     39.79 o 
   2   0  14       19.17       16.71      7.27 o 
   3   0  14       63.54       75.67     10.61 o 
   4   0  14        0.09        4.86      8.16 o 
   5   0  14       14.16       11.15      9.33 o 
   6   0  14      195.85      175.03     16.87 o 
   7   0  14        3.54       -3.50     13.30 o 
   8   0  14      118.26      105.82     17.27 o 
   9   0  14       23.33        1.93     14.79 o 
  10   0  14        6.68       25.72     15.74 o 
 -10   1  14       27.09       12.40     25.50 o 
  -9   1  14       41.49       86.60     27.71 o 
  -8   1  14       57.56       75.94     24.62 o 
  -7   1  14      102.36       76.57     19.51 o 
  -6   1  14       19.61       16.66     13.40 o 
  -5   1  14       87.06      123.02     14.92 o 
  -4   1  14        2.59        8.49     11.71 o 
  -3   1  14        1.04       -1.50     10.54 o 
  -2   1  14      223.70      284.04     21.70 o 
  -1   1  14     1033.58      937.86     37.33 o 
   0   1  14      122.15      296.95     21.38 o 
   1   1  14      539.64      567.87     26.81 o 
   2   1  14      304.91      266.82     17.06 o 
   3   1  14      110.15      115.93     11.91 o 
   4   1  14      220.59      208.44     17.15 o 
   5   1  14       98.38       82.30     14.73 o 
   6   1  14      542.01      493.01     32.43 o 
   7   1  14      947.14      918.53     51.00 o 
   8   1  14      254.59      215.45     22.23 o 
   9   1  14        1.13       -5.99     13.72 o 
  10   1  14        6.40       14.37     14.91 o 
  -9   2  14       20.68        8.30     23.16 o 
  -8   2  14       24.63        6.17     23.17 o 
  -7   2  14       56.28       49.97     24.11 o 
  -6   2  14        1.68      -14.92     14.92 o 
  -5   2  14        2.36        3.24     12.55 o 
  -4   2  14       90.97       63.10     13.20 o 
  -3   2  14      117.81      121.24     20.35 o 
  -2   2  14       69.30       69.33     12.48 o 
  -1   2  14       20.31       26.01      8.71 o 
   0   2  14      173.57      165.83     13.37 o 
   1   2  14       52.65      105.33     11.54 o 
   2   2  14        0.36       -3.88      9.39 o 
   3   2  14       11.99       10.37      7.30 o 
   4   2  14       14.78       25.87      6.19 o 
   5   2  14       52.08       68.56     10.63 o 
   6   2  14      444.37      539.54     26.29 o 
   7   2  14     1986.65     1897.33     98.43 o 
   8   2  14       68.54       60.32     16.33 o 
   9   2  14        1.43      -12.18     13.07 o 
  10   2  14        9.76       -0.05     14.44 o 
  11   2  14        3.78        3.55     15.88 o 
  -9   3  14       11.94        1.07     25.39 o 
  -8   3  14       14.17       21.61     40.69 o 
  -7   3  14        0.04      -15.13     21.80 o 
  -6   3  14        0.24       -0.42     19.87 o 
  -5   3  14       25.11       23.10     15.13 o 
  -4   3  14       73.19      111.07     17.48 o 
  -3   3  14       71.69       80.85     14.44 o 
  -2   3  14       10.32       -9.17     10.41 o 
  -1   3  14        1.98        0.81      8.32 o 
   0   3  14       12.98       15.40      9.14 o 
   1   3  14      159.88      184.26     15.61 o 
   2   3  14       17.37       21.83     10.76 o 
   3   3  14        0.00        6.01      5.81 o 
   4   3  14        1.90        5.89      6.08 o 
   5   3  14      177.06      142.53     10.68 o 
   6   3  14       13.77       -1.42      9.96 o 
   7   3  14       59.85      108.86     17.70 o 
   8   3  14        3.44       28.57     14.25 o 
   9   3  14        0.13       10.39     19.50 o 
  10   3  14        4.40       -8.38     14.42 o 
  11   3  14        1.95        1.82     16.20 o 
  -8   4  14       47.83       23.07     34.40 o 
  -7   4  14        3.29       50.20     26.16 o 
  -6   4  14        2.32       -0.86     46.98 o 
  -5   4  14      153.12      139.72     23.51 o 
  -4   4  14       63.95       62.07     18.44 o 
  -3   4  14       41.46       48.48     14.49 o 
  -2   4  14       27.71       48.06     12.50 o 
  -1   4  14        0.04       -5.73      9.50 o 
   0   4  14        0.26       -1.93      9.74 o 
   1   4  14        0.43        7.72      8.96 o 
   2   4  14        3.93        6.61      7.99 o 
   3   4  14       29.83       18.72      6.87 o 
   4   4  14       90.12       95.51      9.70 o 
   5   4  14       58.86       73.21     12.76 o 
   6   4  14      352.62      336.18     16.88 o 
   7   4  14      443.64      371.66     24.99 o 
   8   4  14      106.06      102.99     17.17 o 
   9   4  14       20.73       20.23     12.93 o 
  10   4  14       84.98       89.44     17.81 o 
  11   4  14       57.10      108.87     18.76 o 
  -7   5  14        0.79       28.94     36.91 o 
  -6   5  14       28.45       37.34     34.40 o 
  -5   5  14      216.17      165.67     31.06 o 
  -4   5  14      146.64      136.61     24.07 o 
  -3   5  14       25.43       22.47     18.28 o 
  -2   5  14       17.37       39.15     16.98 o 
  -1   5  14        2.23       -6.21     10.38 o 
   0   5  14       11.95       36.75     11.80 o 
   1   5  14      204.24      177.18     16.50 o 
   2   5  14        9.68        9.54      8.76 o 
   3   5  14       80.36       87.41      9.57 o 
   4   5  14        1.86        5.98      7.14 o 
   5   5  14        3.79       -6.75      6.75 o 
   6   5  14      567.70      503.19     22.36 o 
   7   5  14      201.06      173.77     14.85 o 
   8   5  14       76.16       67.37     12.91 o 
   9   5  14       15.07       21.85     13.18 o 
  10   5  14       40.02       36.46     15.18 o 
  11   5  14       68.17       45.27     15.46 o 
  -6   6  14        8.12        7.55     36.49 o 
  -5   6  14        2.79       -0.84     31.88 o 
  -4   6  14       21.63       56.93     27.83 o 
  -3   6  14       34.42       71.12     28.03 o 
  -2   6  14       14.12      -10.35     25.59 o 
  -1   6  14        0.79      -14.05     20.96 o 
   0   6  14      251.79      246.22     27.12 o 
   1   6  14        2.59       32.53      9.99 o 
   2   6  14      243.82      315.52     17.35 o 
   3   6  14       31.94      148.70     14.99 o 
   4   6  14        0.01       -7.19      7.19 o 
   5   6  14      145.35      167.63     14.75 o 
   6   6  14        4.74       12.07      8.22 o 
   7   6  14        5.00       18.59     10.37 o 
   8   6  14       11.16        4.93     10.39 o 
   9   6  14        0.07      -12.24     12.24 o 
  10   6  14        0.01        4.71     14.30 o 
  11   6  14        4.44       -7.46     16.53 o 
  -5   7  14        9.75      -10.90     34.82 o 
  -4   7  14        2.11       58.31     38.17 o 
  -3   7  14       21.87       38.81     28.73 o 
  -2   7  14        0.81       -3.41     35.44 o 
  -1   7  14       83.77       24.08     35.24 o 
   0   7  14      226.20      246.32     26.44 o 
   1   7  14     1065.57     1003.52     47.51 o 
   2   7  14        2.63      125.47     13.75 o 
   3   7  14       64.55      106.04     21.54 o 
   4   7  14      119.03      111.25     11.59 o 
   5   7  14      182.76      232.86     15.33 o 
   6   7  14       87.22      132.23     12.10 o 
   7   7  14       68.02       56.93     12.65 o 
   8   7  14       68.70       64.40     14.15 o 
   9   7  14       11.27        2.38     11.50 o 
  10   7  14       37.36       17.20     14.03 o 
  11   7  14       13.47        9.94     16.18 o 
  -4   8  14       31.81       -7.97     35.66 o 
  -3   8  14       26.89       -0.18     17.86 o 
  -2   8  14       31.19       38.70     19.35 o 
  -1   8  14        1.30       21.92     17.19 o 
   0   8  14        7.68      -13.73     13.73 o 
   1   8  14        4.86       15.77     14.66 o 
   2   8  14       42.98       68.41     12.37 o 
   3   8  14       14.37       22.17     10.97 o 
   4   8  14        9.28       10.74      9.46 o 
   5   8  14       16.79       29.36     10.54 o 
   6   8  14       67.41       57.19     11.91 o 
   7   8  14       46.33       51.77     11.56 o 
   8   8  14       12.30        6.64     11.15 o 
   9   8  14       63.45       49.11     15.85 o 
  10   8  14       27.41       36.44     16.51 o 
  11   8  14        3.91       20.64     15.19 o 
  -3   9  14       15.27       10.58     22.22 o 
  -2   9  14        0.94        7.50     19.12 o 
  -1   9  14        2.88      -13.50     16.30 o 
   0   9  14       17.40        1.33     17.14 o 
   1   9  14        2.87      -11.87     11.87 o 
   2   9  14        0.29      -14.45     15.80 o 
   3   9  14        7.43       13.72     10.91 o 
   4   9  14       70.62       46.86     12.68 o 
   5   9  14       58.63       54.06     13.42 o 
   6   9  14       51.49       47.87     13.30 o 
   7   9  14      242.87      175.82     17.92 o 
   8   9  14       21.74       15.05     13.39 o 
   9   9  14       67.11       59.41     15.45 o 
  10   9  14        1.75       16.35     16.11 o 
  -2  10  14        8.19        5.36     20.94 o 
  -1  10  14        3.48        2.59     21.56 o 
   0  10  14       15.59       21.48     23.70 o 
   1  10  14        0.53      -11.96     11.96 o 
   2  10  14       13.26       -1.03     12.20 o 
   3  10  14        3.68       -4.93     12.53 o 
   4  10  14       50.28       48.87     13.88 o 
   5  10  14       65.28       88.97     15.46 o 
   6  10  14       19.09       38.08     15.43 o 
   7  10  14       11.57       37.67     17.10 o 
   8  10  14       16.32       20.94     15.49 o 
   9  10  14        5.52       16.20     14.72 o 
  10  10  14        1.52      -10.46     14.44 o 
   0  11  14        6.37       -5.16     14.10 o 
   1  11  14        0.98      -13.70     13.70 o 
   2  11  14        0.89        4.42     14.28 o 
   3  11  14       24.71       13.35     19.30 o 
   4  11  14        3.37       26.57     15.44 o 
   5  11  14        0.01       13.78     19.74 o 
   6  11  14        0.50        1.62     14.00 o 
   7  11  14       13.52       47.14     16.00 o 
   8  11  14        1.03       13.30     18.81 o 
   9  11  14        7.60       -3.67     27.32 o 
   3  12  14        8.65       15.56     20.26 o 
   4  12  14       75.54       92.31     24.60 o 
   5  12  14        8.76       35.39     20.83 o 
   6  12  14        1.63       17.26     18.81 o 
   7  12  14        0.00       -2.03     19.51 o 
  -7 -11  15        1.55      -32.72     47.40 o 
  -6 -11  15       16.64       20.90     33.25 o 
  -5 -11  15        0.05      -43.20     43.20 o 
  -4 -11  15        3.10      -28.53     39.85 o 
  -3 -11  15        7.34       48.76     33.32 o 
  -2 -11  15        6.61       47.33     32.55 o 
  -8 -10  15       13.18       29.78     28.83 o 
  -7 -10  15       11.76       48.64     32.72 o 
  -6 -10  15       29.76       -2.52     47.41 o 
  -5 -10  15       19.16       29.37     29.07 o 
  -4 -10  15       16.03       83.06     46.15 o 
  -3 -10  15        5.41       -6.29     35.24 o 
  -2 -10  15        1.67      -10.82     20.55 o 
  -1 -10  15        0.28        9.73     21.69 o 
   0 -10  15        0.29       32.71     22.45 o 
  -9  -9  15        8.09      -10.90     30.20 o 
  -8  -9  15        5.39       50.66     31.04 o 
  -7  -9  15        6.94       15.90     24.28 o 
  -6  -9  15       18.11        1.59     19.64 o 
  -5  -9  15       31.15       33.62     22.08 o 
  -4  -9  15       38.80       45.87     27.51 o 
  -3  -9  15        4.89       23.91     26.10 o 
  -2  -9  15        8.73       34.43     20.01 o 
  -1  -9  15        0.59       16.45     20.12 o 
   0  -9  15       11.86      -16.34     18.67 o 
   1  -9  15       13.75        9.24     20.67 o 
   2  -9  15       24.47      -15.08     29.15 o 
 -10  -8  15       17.37       -7.14     29.37 o 
  -9  -8  15       28.85      -13.42     29.37 o 
  -8  -8  15       45.95       18.04     29.78 o 
  -7  -8  15        2.92       18.05     18.42 o 
  -6  -8  15      100.59      168.38     37.90 o 
  -5  -8  15        7.79       37.22     19.87 o 
  -4  -8  15       57.63       59.53     17.16 o 
  -3  -8  15       17.88       40.16     22.67 o 
  -2  -8  15        3.19       18.11     20.98 o 
  -1  -8  15        0.81       -4.47     17.38 o 
   0  -8  15       11.08       -3.68     17.31 o 
   1  -8  15        4.83       32.48     20.06 o 
   2  -8  15        7.63       -5.76     24.12 o 
   3  -8  15        7.48       -2.35     25.78 o 
   4  -8  15       26.04       44.40     28.59 o 
 -10  -7  15        5.56       -2.01     33.56 o 
  -9  -7  15       10.02       -4.96     19.26 o 
  -8  -7  15       16.06        6.71     26.85 o 
  -7  -7  15        6.55       21.55     19.94 o 
  -6  -7  15      165.51      143.39     23.21 o 
  -5  -7  15      109.37      125.80     19.23 o 
  -4  -7  15       30.64       63.90     15.56 o 
  -3  -7  15        0.19       32.53     25.61 o 
  -2  -7  15      132.97      127.23     27.17 o 
  -1  -7  15        7.78      153.45     23.50 o 
   0  -7  15        4.58        2.18     11.47 o 
   1  -7  15        1.46       -3.28     17.34 o 
   2  -7  15        1.59       -9.27     16.55 o 
   3  -7  15       15.33       16.91     24.19 o 
   4  -7  15       68.00       82.15     29.73 o 
   5  -7  15        2.75       18.85     27.28 o 
 -11  -6  15        5.32        6.31     20.24 o 
 -10  -6  15       14.50      -11.15     23.91 o 
  -9  -6  15        7.73       11.33     19.57 o 
  -8  -6  15        2.98       -4.28     39.85 o 
  -7  -6  15        0.01        3.99     18.38 o 
  -6  -6  15      167.42      132.22     25.52 o 
  -5  -6  15      196.44      162.01     22.32 o 
  -4  -6  15       44.07       33.99     14.37 o 
  -3  -6  15      812.07      784.48     47.11 o 
  -2  -6  15      331.05      299.16     29.94 o 
  -1  -6  15       41.72      109.22     19.91 o 
   0  -6  15      371.35      319.55     22.67 o 
   1  -6  15       30.36       13.14     11.05 o 
   2  -6  15        1.87        4.43     17.74 o 
   3  -6  15        3.09      -22.22     22.22 o 
   4  -6  15        0.89      -35.21     37.34 o 
   5  -6  15       43.05       19.26     27.34 o 
   6  -6  15        1.07       27.02     27.01 o 
 -11  -5  15        8.46       32.82     22.69 o 
 -10  -5  15       12.44       28.23     20.19 o 
  -9  -5  15        4.02      -17.20     17.20 o 
  -8  -5  15        6.29       21.22     19.51 o 
  -7  -5  15        0.11       -7.43     14.14 o 
  -6  -5  15        0.00       -6.84     17.26 o 
  -5  -5  15        1.07      -13.11     13.11 o 
  -4  -5  15        1.03       -8.22     11.87 o 
  -3  -5  15       31.38       61.99     16.89 o 
  -2  -5  15       27.69       55.18     14.17 o 
  -1  -5  15        1.00      -11.75     11.75 o 
   0  -5  15       16.26       14.27     13.82 o 
   1  -5  15        0.05       10.02      9.19 o 
   2  -5  15       28.24        8.39     10.50 o 
   3  -5  15      101.38       99.07     25.50 o 
   4  -5  15       21.93       11.86     25.40 o 
   5  -5  15       12.75       29.57     23.18 o 
   6  -5  15       15.95       34.65     26.60 o 
   7  -5  15        6.13       20.94     44.88 o 
 -11  -4  15       27.71       31.87     22.70 o 
 -10  -4  15        4.04       22.01     19.85 o 
  -9  -4  15        0.00       30.48     20.02 o 
  -8  -4  15       18.89       10.02     17.98 o 
  -7  -4  15       29.22       17.10     16.06 o 
  -6  -4  15      425.49      329.49     31.45 o 
  -5  -4  15        0.48        2.47     12.42 o 
  -4  -4  15        0.49       -6.92     10.28 o 
  -3  -4  15        0.64       10.94     12.66 o 
  -2  -4  15       21.22       17.86     13.76 o 
  -1  -4  15      377.34      345.86     28.96 o 
   0  -4  15        3.84        2.93     10.79 o 
   1  -4  15        0.02        8.05      7.38 o 
   2  -4  15       11.97       16.17      8.19 o 
   3  -4  15      693.76      694.79     42.29 o 
   4  -4  15       25.75       43.18     17.98 o 
   5  -4  15        0.69       13.30     18.16 o 
   6  -4  15       23.25       10.52     23.07 o 
   7  -4  15       22.36       16.40     26.90 o 
 -10  -3  15        1.15       14.97     19.55 o 
  -9  -3  15       13.26        8.20     19.68 o 
  -8  -3  15       34.05       35.81     20.76 o 
  -7  -3  15        1.89      -17.01     17.01 o 
  -6  -3  15      114.30      104.78     16.86 o 
  -5  -3  15       24.62       60.39     12.78 o 
  -4  -3  15        0.86       -7.14      9.65 o 
  -3  -3  15        7.01       -9.09      9.09 o 
  -2  -3  15       39.05       34.44     11.85 o 
  -1  -3  15      190.71      177.01     18.21 o 
   0  -3  15       98.87       87.03     12.21 o 
   1  -3  15      160.57      183.98     13.98 o 
   2  -3  15      294.34      299.77     15.75 o 
   3  -3  15        1.47       13.20     12.85 o 
   4  -3  15       94.99      101.52     14.26 o 
   5  -3  15       13.99       14.30     13.76 o 
   6  -3  15       26.92       10.87     22.54 o 
   7  -3  15        3.74       56.37     25.80 o 
   8  -3  15        3.53       40.44     25.65 o 
 -10  -2  15        0.50      -10.28     19.57 o 
  -9  -2  15        4.21      -13.40     19.11 o 
  -8  -2  15       17.88       13.75     20.76 o 
  -7  -2  15       56.28       98.81     19.93 o 
  -6  -2  15      544.91      578.70     39.66 o 
  -5  -2  15      623.78      730.35     33.34 o 
  -4  -2  15       49.90      141.23     14.58 o 
  -3  -2  15        2.75        6.73      9.74 o 
  -2  -2  15       25.30       24.08     11.49 o 
  -1  -2  15        0.41        4.91      9.43 o 
   0  -2  15       87.54      103.93     12.87 o 
   1  -2  15        0.44        3.68      8.93 o 
   2  -2  15      237.62      202.34     14.30 o 
   3  -2  15      236.52      281.77     18.96 o 
   4  -2  15        8.64       22.01     15.50 o 
   5  -2  15       40.63       33.45     14.05 o 
   6  -2  15        0.28       12.04     13.50 o 
   7  -2  15       95.22      126.08     22.97 o 
   8  -2  15       10.23       -8.99     21.80 o 
   9  -2  15        1.25      -12.86     23.28 o 
 -10  -1  15        7.69       17.87     37.34 o 
  -9  -1  15        0.62      -14.51     19.39 o 
  -8  -1  15       68.11       66.67     22.99 o 
  -7  -1  15       66.25       75.22     18.21 o 
  -6  -1  15      389.99      355.16     26.67 o 
  -5  -1  15       19.87       32.60     11.62 o 
  -4  -1  15      138.43      163.19     16.11 o 
  -3  -1  15       32.67       34.10     15.85 o 
  -2  -1  15      127.45       77.41     13.78 o 
  -1  -1  15       63.49       57.89     10.63 o 
   0  -1  15        3.58        9.77      8.61 o 
   1  -1  15       40.27       55.87      9.50 o 
   2  -1  15       48.92       63.74     10.88 o 
   3  -1  15      355.43      418.41     23.30 o 
   4  -1  15        6.31       16.93      9.59 o 
   5  -1  15        0.24       -5.54      9.07 o 
   6  -1  15       23.91       13.76     12.14 o 
   7  -1  15      133.80      196.48     30.48 o 
   8  -1  15      195.00      245.88     28.25 o 
   9  -1  15        1.47       25.52     39.64 o 
 -10   0  15       20.11       54.62     34.40 o 
  -9   0  15       18.89       22.26     47.61 o 
  -8   0  15       45.50       93.75     26.70 o 
  -7   0  15        1.65       -3.51     22.23 o 
  -6   0  15       63.83       63.38     15.22 o 
  -5   0  15       55.01       59.04     13.56 o 
  -4   0  15        1.68       -9.99      9.99 o 
  -3   0  15       44.68       30.36     16.38 o 
  -2   0  15       20.67       23.84     11.40 o 
  -1   0  15      117.13       95.17     11.96 o 
   0   0  15        8.77        0.63      8.24 o 
   1   0  15       42.54       58.90      9.74 o 
   2   0  15        9.69       15.57      8.63 o 
   3   0  15       56.35       41.95     11.87 o 
   4   0  15        2.88        1.78      8.47 o 
   5   0  15       15.51        6.59      9.76 o 
   6   0  15       38.65       21.75     12.51 o 
   7   0  15        3.45       17.04     13.84 o 
   8   0  15      102.10       75.34     17.67 o 
   9   0  15       13.94       -2.39     16.10 o 
  10   0  15       14.06       24.72     16.60 o 
  -9   1  15       15.50        6.28     23.41 o 
  -8   1  15      130.88      168.11     31.74 o 
  -7   1  15      140.73      208.93     31.93 o 
  -6   1  15       16.92        6.64     20.11 o 
  -5   1  15        1.77      -10.45     10.45 o 
  -4   1  15        2.81        3.12     11.86 o 
  -3   1  15      334.40      366.39     34.79 o 
  -2   1  15       74.23       75.77     14.23 o 
  -1   1  15       65.46       73.62     15.34 o 
   0   1  15       10.96       21.50      9.14 o 
   1   1  15       88.08       96.73     12.04 o 
   2   1  15      121.15       92.88     13.45 o 
   3   1  15       45.66       52.32      8.54 o 
   4   1  15       44.40       52.56     13.66 o 
   5   1  15       36.15       34.96     10.64 o 
   6   1  15      223.33      193.28     17.13 o 
   7   1  15      100.61       69.01     18.13 o 
   8   1  15       57.75       40.72     17.03 o 
   9   1  15        0.24      -15.14     15.14 o 
  10   1  15        6.59       38.35     27.42 o 
  -9   2  15        0.20       31.58     41.11 o 
  -8   2  15       26.32       35.86     27.90 o 
  -7   2  15      168.61      197.44     33.16 o 
  -6   2  15       41.47       -2.60     20.84 o 
  -5   2  15       11.76       10.43     12.10 o 
  -4   2  15        0.08        2.63     11.30 o 
  -3   2  15      233.61      258.35     20.13 o 
  -2   2  15       93.86      106.54     13.81 o 
  -1   2  15       63.06       66.91     10.64 o 
   0   2  15        1.19       34.10     14.61 o 
   1   2  15       25.86        7.59      9.05 o 
   2   2  15       10.65       10.06     10.34 o 
   3   2  15        7.15       16.92      6.39 o 
   4   2  15      325.59      322.88     16.13 o 
   5   2  15      580.36      699.22     30.43 o 
   6   2  15      528.19      540.79     27.30 o 
   7   2  15       96.97      106.48     18.96 o 
   8   2  15       71.21       73.32     17.71 o 
   9   2  15        2.61        6.21     15.03 o 
  10   2  15        5.18      -13.34     28.55 o 
  -8   3  15       11.10       -3.49     24.76 o 
  -7   3  15       45.22       70.10     28.11 o 
  -6   3  15        7.51       57.31     23.77 o 
  -5   3  15       35.14       34.44     18.58 o 
  -4   3  15      101.97       93.86     18.00 o 
  -3   3  15      141.87      104.28     20.33 o 
  -2   3  15      290.12      293.65     21.25 o 
  -1   3  15      106.95       91.78     11.70 o 
   0   3  15      253.47      227.74     18.03 o 
   1   3  15       23.78       30.13      9.67 o 
   2   3  15      128.23      152.97     17.21 o 
   3   3  15        3.17        2.10      6.00 o 
   4   3  15        1.75       -0.98      8.04 o 
   5   3  15      131.29      190.41     19.63 o 
   6   3  15        2.29       34.39     11.01 o 
   7   3  15        0.72        8.14     12.30 o 
   8   3  15       29.30       15.55     14.74 o 
   9   3  15       13.88        5.37     15.84 o 
  10   3  15        0.16       -5.79     16.73 o 
  11   3  15        0.33        3.09     16.62 o 
  -8   4  15       12.25       13.42     37.75 o 
  -7   4  15        2.44        2.52     31.46 o 
  -6   4  15       68.88       28.88     37.97 o 
  -5   4  15       13.19       12.50     22.33 o 
  -4   4  15       94.57      107.54     21.92 o 
  -3   4  15      387.85      309.13     36.02 o 
  -2   4  15       21.44        9.70     12.10 o 
  -1   4  15       31.67       42.51     12.23 o 
   0   4  15       66.08       43.10     11.60 o 
   1   4  15      685.13      622.54     31.05 o 
   2   4  15       29.39       18.25     11.90 o 
   3   4  15        0.06       -4.84      6.54 o 
   4   4  15        1.94        3.32      6.99 o 
   5   4  15       17.11       14.80      7.65 o 
   6   4  15      298.00      275.10     15.65 o 
   7   4  15        0.08       -4.71     11.25 o 
   8   4  15        5.70       -5.77     13.40 o 
   9   4  15        0.81        5.85     14.10 o 
  10   4  15        1.56        6.10     15.08 o 
  11   4  15       34.85       59.13     17.81 o 
  -7   5  15       38.76       66.28     39.44 o 
  -6   5  15       43.40       53.27     37.75 o 
  -5   5  15        4.55       12.59     27.27 o 
  -4   5  15       35.67       -3.70     32.94 o 
  -3   5  15      377.48      398.94     35.17 o 
  -2   5  15       58.78       58.64     18.96 o 
  -1   5  15       16.61       10.30     13.27 o 
   0   5  15        0.77        5.29     11.40 o 
   1   5  15        6.70       -2.79     10.47 o 
   2   5  15        4.56       -1.53      8.43 o 
   3   5  15       43.39       44.78      8.85 o 
   4   5  15        6.84       10.42      7.65 o 
   5   5  15        6.01       -7.46      7.46 o 
   6   5  15      113.65      130.97     11.95 o 
   7   5  15        0.11        0.43      9.23 o 
   8   5  15       40.06       31.56     15.42 o 
   9   5  15        0.21        3.01     15.80 o 
  10   5  15        8.70       11.08     14.46 o 
  11   5  15        0.06       22.04     15.70 o 
  -6   6  15        0.23       12.16     36.08 o 
  -5   6  15       57.31       25.17     38.18 o 
  -4   6  15        8.01      -28.53     28.53 o 
  -3   6  15        2.74      -23.27     23.27 o 
  -2   6  15       24.84       18.76     51.39 o 
  -1   6  15        9.03       18.12     29.15 o 
   0   6  15      230.19      200.90     27.72 o 
   1   6  15       14.80      170.32     19.92 o 
   2   6  15      401.11      349.57     20.16 o 
   3   6  15      493.51      462.54     21.47 o 
   4   6  15       14.50       17.75      9.54 o 
   5   6  15      129.22      124.85     12.80 o 
   6   6  15      162.39      137.39     12.95 o 
   7   6  15        0.79       16.46     11.22 o 
   8   6  15        5.21       22.24     15.44 o 
   9   6  15        0.71       -4.43     16.56 o 
  10   6  15       24.45       22.37     15.59 o 
  11   6  15       13.52        2.69     14.75 o 
  -5   7  15       21.77       38.60     39.01 o 
  -4   7  15       28.46       11.75     37.75 o 
  -3   7  15       23.37       20.58     27.80 o 
  -2   7  15        4.77       27.38     26.10 o 
  -1   7  15        7.02       34.95     54.32 o 
   0   7  15       51.32       76.21     21.02 o 
   1   7  15        0.03       76.14     17.75 o 
   2   7  15      369.31      346.60     22.69 o 
   3   7  15      232.31      296.29     18.97 o 
   4   7  15      108.23      119.19     13.04 o 
   5   7  15      266.04      235.01     16.91 o 
   6   7  15      249.23      200.24     15.88 o 
   7   7  15       10.46       -5.64     14.20 o 
   8   7  15        9.48       14.21     12.45 o 
   9   7  15        9.73      -14.81     14.81 o 
  10   7  15        6.45       26.88     15.88 o 
  11   7  15        1.80      -12.70     14.01 o 
  -4   8  15       22.78       71.31     44.89 o 
  -3   8  15       10.93       40.27     38.17 o 
  -2   8  15        3.34        1.46     19.03 o 
  -1   8  15       11.65       21.92     17.66 o 
   0   8  15       21.25       30.22     17.72 o 
   1   8  15        5.04       -3.63     14.67 o 
   2   8  15       16.76       35.76     11.26 o 
   3   8  15       99.55      117.94     14.73 o 
   4   8  15        6.74       16.76     19.67 o 
   5   8  15        4.42       18.20     12.42 o 
   6   8  15       88.39      129.96     14.60 o 
   7   8  15        5.47       33.79     11.48 o 
   8   8  15       51.76       39.80     14.65 o 
   9   8  15       38.22       30.78     17.48 o 
  10   8  15        5.72      -15.10     19.67 o 
  -3   9  15       18.13       63.04     23.69 o 
  -2   9  15        8.56      -19.36     20.58 o 
  -1   9  15       11.93       16.79     18.08 o 
   0   9  15        6.77        7.29     17.55 o 
   1   9  15        4.12       -8.03     15.58 o 
   2   9  15        7.97        2.98     11.77 o 
   3   9  15        3.15       -0.46     11.15 o 
   4   9  15       83.00       80.24     14.15 o 
   5   9  15       67.67       58.94     13.43 o 
   6   9  15       12.45       12.33     13.45 o 
   7   9  15       34.27       58.77     13.91 o 
   8   9  15        4.05       19.86     14.08 o 
   9   9  15       40.71      129.46     49.91 o 
  10   9  15       10.63       11.27     20.31 o 
  -1  10  15        3.09       -5.64     23.57 o 
   0  10  15        2.32       20.36     18.25 o 
   1  10  15        0.24        3.50     12.68 o 
   2  10  15        4.24       -4.10     12.44 o 
   3  10  15       10.85       14.27     13.01 o 
   4  10  15       32.53       24.93     19.37 o 
   5  10  15       56.91       58.28     15.81 o 
   6  10  15       44.03       34.10     15.45 o 
   7  10  15        4.59       22.01     14.44 o 
   8  10  15       13.77       13.14     17.46 o 
   9  10  15        2.09       16.48     18.03 o 
   1  11  15        8.91      -11.20     17.83 o 
   2  11  15        1.21      -10.11     20.18 o 
   3  11  15        1.44       -2.24     15.05 o 
   4  11  15        0.41      -13.65     13.65 o 
   5  11  15        2.65       13.82     17.46 o 
   6  11  15        1.74        3.48     15.32 o 
   7  11  15        6.03       12.60     15.27 o 
   8  11  15       42.17       50.59     29.80 o 
   5  12  15        2.22       -4.45     16.96 o 
  -5 -11  16        2.74      -19.01     30.41 o 
  -4 -11  16       11.97      -13.42     42.79 o 
  -8 -10  16        2.82       -4.05     27.63 o 
  -7 -10  16        0.51       28.11     46.14 o 
  -6 -10  16       17.61       11.74     29.50 o 
  -5 -10  16       26.69       60.38     31.48 o 
  -4 -10  16        0.28       18.47     29.92 o 
  -3 -10  16        0.11       32.30     40.69 o 
  -2 -10  16        2.90       33.76     30.65 o 
  -1 -10  16        5.62       30.01     22.07 o 
   0 -10  16       13.19       16.37     23.73 o 
  -9  -9  16       22.68       42.79     35.24 o 
  -8  -9  16        0.22       28.53     34.82 o 
  -7  -9  16        8.13       17.86     25.60 o 
  -6  -9  16        7.35        7.09     19.56 o 
  -5  -9  16       19.27       15.75     39.85 o 
  -4  -9  16        5.66      -27.51     33.14 o 
  -3  -9  16        4.88      -12.01     23.57 o 
  -2  -9  16       12.28        2.13     19.67 o 
  -1  -9  16        2.94        0.07     20.18 o 
   0  -9  16       40.07       39.03     22.46 o 
   1  -9  16       10.41        7.26     28.78 o 
   2  -9  16        2.43       -5.34     35.65 o 
  -9  -8  16        0.03       59.57     34.82 o 
  -8  -8  16       37.87       24.75     31.04 o 
  -7  -8  16       36.15       64.79     24.77 o 
  -6  -8  16       65.68       63.23     22.22 o 
  -5  -8  16       35.98       36.60     20.66 o 
  -4  -8  16       49.85       57.79     31.47 o 
  -3  -8  16        2.73      -16.96     16.96 o 
  -2  -8  16       63.64       54.94     53.91 o 
  -1  -8  16       15.59       36.48     21.32 o 
   0  -8  16       18.05       44.05     21.15 o 
   1  -8  16       17.86       25.81     19.77 o 
   2  -8  16        9.29      -13.08     23.58 o 
   3  -8  16        5.41       28.92     31.04 o 
 -10  -7  16       17.35      -20.90     20.90 o 
  -9  -7  16        2.15        5.03     29.37 o 
  -8  -7  16        0.56       -4.62     26.85 o 
  -7  -7  16       50.42       43.77     21.98 o 
  -6  -7  16        1.38      -18.69     18.69 o 
  -5  -7  16        7.35       -4.54     18.01 o 
  -4  -7  16        2.78       -5.14     15.38 o 
  -3  -7  16        2.59      -11.54     16.41 o 
  -2  -7  16      103.45      117.30     34.16 o 
  -1  -7  16       99.75      119.58     26.49 o 
   0  -7  16       15.09       28.67     11.18 o 
   1  -7  16        3.49       30.70     18.39 o 
   2  -7  16        2.91        0.28     23.88 o 
   3  -7  16       13.14       38.89     26.85 o 
   4  -7  16       67.33       19.93     30.83 o 
 -10  -6  16        5.53       20.34     22.19 o 
  -9  -6  16       12.95       17.40     20.06 o 
  -8  -6  16        7.54       -8.48     19.41 o 
  -7  -6  16        2.18        8.75     15.71 o 
  -6  -6  16       16.33       -0.65     20.66 o 
  -5  -6  16       85.06       87.03     22.21 o 
  -4  -6  16       56.22       69.84     17.56 o 
  -3  -6  16       49.10       65.61     23.02 o 
  -2  -6  16        8.58       25.26     15.00 o 
  -1  -6  16      650.55      714.41     91.82 o 
   0  -6  16       50.47       76.66     12.63 o 
   1  -6  16       41.32       27.14     11.99 o 
   2  -6  16        3.61       20.72     11.96 o 
   3  -6  16        9.71       -9.70     24.09 o 
   4  -6  16        5.07       12.17     26.00 o 
   5  -6  16       14.59       -0.46     26.49 o 
 -10  -5  16        9.73       51.56     23.05 o 
  -9  -5  16       20.25        6.00     22.65 o 
  -8  -5  16       22.95       26.02     19.86 o 
  -7  -5  16       60.54       38.70     17.90 o 
  -6  -5  16       46.03       69.23     18.41 o 
  -5  -5  16       10.79       13.89     13.57 o 
  -4  -5  16        7.73        1.01     14.17 o 
  -3  -5  16       16.63        2.08     16.21 o 
  -2  -5  16      122.36      114.98     24.62 o 
  -1  -5  16       27.80       12.96     15.37 o 
   0  -5  16        3.49       -0.02     18.91 o 
   1  -5  16        6.32       -9.44      9.44 o 
   2  -5  16       23.99       18.98     20.99 o 
   3  -5  16      112.76       59.28     24.60 o 
   4  -5  16      132.65      121.52     24.78 o 
   5  -5  16      172.08      137.54     28.12 o 
   6  -5  16        1.71       -5.47     25.18 o 
 -10  -4  16        0.03       25.57     21.92 o 
  -9  -4  16       45.57       67.08     35.87 o 
  -8  -4  16        9.62        2.73     18.36 o 
  -7  -4  16        2.78        6.42     15.61 o 
  -6  -4  16       95.12       75.25     18.17 o 
  -5  -4  16       40.57       33.88     14.27 o 
  -4  -4  16       75.24       63.60     13.39 o 
  -3  -4  16       27.96       12.61     13.19 o 
  -2  -4  16       25.88       44.11     13.10 o 
  -1  -4  16      211.26      180.63     26.22 o 
   0  -4  16       58.58       82.88     17.48 o 
   1  -4  16       14.69        9.93     11.02 o 
   2  -4  16        0.65        0.61     10.68 o 
   3  -4  16      415.91      359.63     25.79 o 
   4  -4  16      230.17      228.06     41.00 o 
   5  -4  16      132.44      135.94     37.29 o 
   6  -4  16        3.76       29.08     37.96 o 
   7  -4  16       12.43       39.55     51.39 o 
 -10  -3  16       37.17       51.87     24.01 o 
  -9  -3  16        0.62       10.67     20.74 o 
  -8  -3  16        0.29      -18.66     18.66 o 
  -7  -3  16       15.48       36.08     16.96 o 
  -6  -3  16      190.96      176.13     22.69 o 
  -5  -3  16       31.57       29.33     13.27 o 
  -4  -3  16       54.28       45.47     12.35 o 
  -3  -3  16       46.09       37.66     13.38 o 
  -2  -3  16      216.65      224.43     21.08 o 
  -1  -3  16       73.43       98.60     15.57 o 
   0  -3  16        0.60        8.23     10.16 o 
   1  -3  16       10.20       16.23      7.59 o 
   2  -3  16        1.81       25.87      8.07 o 
   3  -3  16        2.61       16.12     10.39 o 
   4  -3  16       45.70       54.31     13.79 o 
   5  -3  16       12.88       -5.91     16.61 o 
   6  -3  16        0.47        2.32     22.17 o 
   7  -3  16        1.08       81.85     27.59 o 
   8  -3  16        5.43       -3.93     24.89 o 
 -10  -2  16       12.64       -9.86     21.17 o 
  -9  -2  16       32.85        6.83     20.15 o 
  -8  -2  16       11.80        7.72     24.54 o 
  -7  -2  16       64.83       61.50     18.49 o 
  -6  -2  16        3.39       45.03     14.93 o 
  -5  -2  16      215.85      210.89     20.34 o 
  -4  -2  16       50.37       48.91     12.05 o 
  -3  -2  16       59.71       69.21     15.93 o 
  -2  -2  16      137.73      126.81     21.46 o 
  -1  -2  16        3.55       14.28     11.11 o 
   0  -2  16       50.04       35.90     10.69 o 
   1  -2  16       89.32       95.91     13.10 o 
   2  -2  16      178.58      197.63     13.55 o 
   3  -2  16        8.12       -9.59      9.59 o 
   4  -2  16       28.44       22.32     10.98 o 
   5  -2  16       10.49       14.37     10.55 o 
   6  -2  16       12.76        6.75     19.76 o 
   7  -2  16       45.54       27.45     25.80 o 
   8  -2  16       15.53       31.13     31.67 o 
 -10  -1  16        2.99        0.01     23.87 o 
  -9  -1  16        8.99       -1.09     21.01 o 
  -8  -1  16       17.81        8.65     28.32 o 
  -7  -1  16       15.79       37.32     19.08 o 
  -6  -1  16        0.75        3.78     14.96 o 
  -5  -1  16      112.52      122.96     17.24 o 
  -4  -1  16        0.22       -3.43     10.43 o 
  -3  -1  16       29.91       10.08     11.65 o 
  -2  -1  16      309.29      284.41     22.74 o 
  -1  -1  16      100.33      135.57     20.30 o 
   0  -1  16       27.41       72.65     12.10 o 
   1  -1  16       11.60       10.36     10.16 o 
   2  -1  16       55.45       51.62      9.12 o 
   3  -1  16      206.20      252.32     18.30 o 
   4  -1  16       63.72       47.11     12.01 o 
   5  -1  16        2.00      -12.08     12.08 o 
   6  -1  16        0.01       -2.51     12.00 o 
   7  -1  16       51.48       65.14     16.63 o 
   8  -1  16        8.07      -16.76     19.17 o 
   9  -1  16       13.53       28.29     20.57 o 
  -9   0  16        0.91       -3.32     22.62 o 
  -8   0  16        4.25       -6.14     22.06 o 
  -7   0  16       13.87       -8.73     16.64 o 
  -6   0  16      115.48      145.68     22.35 o 
  -5   0  16        8.36       10.11     13.75 o 
  -4   0  16        3.71      -10.99     10.99 o 
  -3   0  16        7.05       -4.36     11.46 o 
  -2   0  16      667.51      646.43     36.30 o 
  -1   0  16      164.05      143.14     14.37 o 
   0   0  16     1137.54      910.77     37.37 o 
   1   0  16      123.39       97.25     11.67 o 
   2   0  16      413.84      408.37     22.58 o 
   3   0  16        3.41       16.10      9.13 o 
   4   0  16        1.04        1.08      9.34 o 
   5   0  16       17.37       13.23     10.75 o 
   6   0  16      141.54      131.17     15.34 o 
   7   0  16        6.70        7.04     21.14 o 
   8   0  16        3.99       -5.89     22.59 o 
   9   0  16        0.91       31.27     20.35 o 
  -9   1  16        1.39       17.26     25.66 o 
  -8   1  16        0.18       -1.90     22.92 o 
  -7   1  16       59.16       58.79     30.63 o 
  -6   1  16       14.08       -5.54     16.07 o 
  -5   1  16        2.38        0.98     12.03 o 
  -4   1  16        4.44       17.21     13.19 o 
  -3   1  16      229.77      249.72     22.82 o 
  -2   1  16       64.25       28.52     15.67 o 
  -1   1  16       20.04       28.28     10.18 o 
   0   1  16       67.65      151.06     15.10 o 
   1   1  16      154.20      175.87     15.48 o 
   2   1  16      611.25      578.53     28.69 o 
   3   1  16       34.92       23.44      8.15 o 
   4   1  16        0.64       -4.84      9.09 o 
   5   1  16       38.48       43.91     11.52 o 
   6   1  16        0.97      -10.26     10.26 o 
   7   1  16       53.21       21.09     15.72 o 
   8   1  16       20.71        6.64     16.77 o 
   9   1  16        5.68      -15.97     15.97 o 
  10   1  16        1.95       -2.94     17.44 o 
  -8   2  16        8.95      -13.64     33.14 o 
  -7   2  16       69.75       48.41     34.61 o 
  -6   2  16       22.19        6.59     20.61 o 
  -5   2  16        6.81       17.09     14.87 o 
  -4   2  16        0.80       -0.98     12.05 o 
  -3   2  16       27.39       12.58     12.20 o 
  -2   2  16      180.87      188.97     37.01 o 
  -1   2  16       47.13       20.32     12.81 o 
   0   2  16        7.27        0.78      9.21 o 
   1   2  16       36.35       22.64     10.38 o 
   2   2  16      136.47      134.36     25.22 o 
   3   2  16       41.07       45.23      7.81 o 
   4   2  16        1.29       10.31      7.82 o 
   5   2  16      202.08      215.27     20.90 o 
   6   2  16       86.08       93.35     18.36 o 
   7   2  16       44.15       47.07     23.70 o 
   8   2  16        4.38        0.03     14.57 o 
   9   2  16       31.41       23.54     19.20 o 
  10   2  16       11.40        4.29     16.26 o 
  -8   3  16        0.09        5.88     32.30 o 
  -7   3  16       11.00       11.32     25.13 o 
  -6   3  16       30.72       64.03     27.69 o 
  -5   3  16       96.35       92.32     35.66 o 
  -4   3  16       38.77        8.87     14.72 o 
  -3   3  16        8.59       11.00     14.00 o 
  -2   3  16       98.73       91.84     16.71 o 
  -1   3  16        7.22       11.84     11.09 o 
   0   3  16        2.34       11.39     10.33 o 
   1   3  16       13.01        2.09     10.24 o 
   2   3  16       63.90      103.62     15.65 o 
   3   3  16       52.29       51.65      8.65 o 
   4   3  16      143.77      199.31     13.49 o 
   5   3  16      164.35      189.07     14.01 o 
   6   3  16       25.43       56.17     12.02 o 
   7   3  16      168.86      175.01     19.40 o 
   8   3  16        4.45       12.40     14.58 o 
   9   3  16       21.71       13.36     20.78 o 
  10   3  16       24.54       32.94     38.11 o 
  -7   4  16       22.44       43.20     36.49 o 
  -6   4  16       59.91       64.19     36.92 o 
  -5   4  16        8.53       45.31     31.46 o 
  -4   4  16      168.59      144.40     23.93 o 
  -3   4  16      248.50      191.57     22.69 o 
  -2   4  16       47.35       91.25     17.19 o 
  -1   4  16        0.01        6.57     12.30 o 
   0   4  16        1.73       -3.87     10.68 o 
   1   4  16      111.58      128.14     15.20 o 
   2   4  16      251.17      232.48     21.80 o 
   3   4  16        1.81        9.75      7.54 o 
   4   4  16       20.50       23.21      7.91 o 
   5   4  16       10.21        4.31      7.54 o 
   6   4  16      284.28      289.49     16.50 o 
   7   4  16       22.41       22.22     12.60 o 
   8   4  16       13.97       16.86     14.95 o 
   9   4  16       32.16       13.38     15.51 o 
  10   4  16       40.00       68.11     18.30 o 
  -6   5  16       12.93       44.05     39.43 o 
  -5   5  16      281.65      260.24     57.50 o 
  -4   5  16      295.20      253.20     63.59 o 
  -3   5  16      283.30      321.65     41.70 o 
  -2   5  16       29.73       43.61     25.06 o 
  -1   5  16        9.31      -19.52     19.52 o 
   0   5  16        0.92       -2.92     16.18 o 
   1   5  16       15.70        7.57     14.17 o 
   2   5  16        3.00       -3.37      9.27 o 
   3   5  16      128.33      133.82     14.02 o 
   4   5  16        3.51        5.25      8.09 o 
   5   5  16        9.31        3.83      8.39 o 
   6   5  16       52.46       39.74     10.38 o 
   7   5  16       34.74       24.70     10.44 o 
   8   5  16       24.47       31.07     15.07 o 
   9   5  16       42.73       44.36     16.30 o 
  10   5  16       12.67       27.55     15.95 o 
  -6   6  16        0.74        1.68     34.39 o 
  -5   6  16       74.92      121.25     41.95 o 
  -4   6  16       14.16       -8.39     33.98 o 
  -3   6  16        0.37        5.16     24.78 o 
  -2   6  16        1.00      -17.40     33.14 o 
  -1   6  16       30.05        1.21     21.79 o 
   0   6  16        2.53      148.22     42.97 o 
   1   6  16      577.89      489.07     31.18 o 
   2   6  16      207.02      242.49     18.61 o 
   3   6  16       65.59      217.46     16.40 o 
   4   6  16       91.04       40.79     10.60 o 
   5   6  16        5.71       42.30     10.13 o 
   6   6  16       19.22       74.85     11.05 o 
   7   6  16        4.97       -4.73     10.36 o 
   8   6  16       18.18       36.13     16.10 o 
   9   6  16       22.27       19.06     15.30 o 
  10   6  16        0.00        7.36     15.24 o 
  -5   7  16        8.70       59.14     42.37 o 
  -4   7  16       85.37       26.85     39.02 o 
  -3   7  16       21.32       -5.43     33.98 o 
  -2   7  16        9.16      -22.94     24.58 o 
  -1   7  16       53.65       39.36     25.78 o 
   0   7  16        0.29       23.91     15.61 o 
   1   7  16      590.12      554.80     38.80 o 
   2   7  16      138.28      151.81     16.19 o 
   3   7  16       78.13       48.19     11.93 o 
   4   7  16       71.42       75.96     12.07 o 
   5   7  16       68.82      123.34     13.60 o 
   6   7  16       47.15       89.09     13.82 o 
   7   7  16       57.64       31.59     12.31 o 
   8   7  16       11.56       28.30     12.57 o 
   9   7  16        0.01      -17.58     17.58 o 
  10   7  16       22.56       63.92     17.74 o 
  -4   8  16       42.04       -2.93     38.18 o 
  -3   8  16        2.19       16.78     36.91 o 
  -2   8  16       22.60       26.37     26.91 o 
  -1   8  16       17.04       39.65     17.80 o 
   0   8  16        4.11        4.79     15.89 o 
   1   8  16        0.33        8.20     15.43 o 
   2   8  16        8.76        9.37     11.67 o 
   3   8  16       10.52       -5.45     10.78 o 
   4   8  16       47.37       39.45     16.20 o 
   5   8  16       48.17       34.36     12.34 o 
   6   8  16       61.12       79.67     14.30 o 
   7   8  16      128.19       89.18     14.98 o 
   8   8  16       36.73       46.43     13.51 o 
   9   8  16        4.75       21.65     18.30 o 
  10   8  16        1.46       -9.50     17.45 o 
  -2   9  16       27.52       41.80     21.12 o 
  -1   9  16       13.22       25.42     21.91 o 
   0   9  16       42.37       52.89     19.75 o 
   1   9  16        2.11       -7.99     11.75 o 
   2   9  16       22.14       32.93     13.00 o 
   3   9  16        7.26        9.16     12.19 o 
   4   9  16       40.51       27.34     12.60 o 
   5   9  16       45.43       28.00     12.88 o 
   6   9  16       27.45       26.53     14.08 o 
   7   9  16       24.76       52.85     15.38 o 
   8   9  16       16.94       -1.04     15.45 o 
   9   9  16       16.68       32.01     17.32 o 
  -1  10  16        2.58        3.06     18.75 o 
   0  10  16       26.30       34.36     20.63 o 
   1  10  16        2.61        8.22     13.59 o 
   2  10  16        1.26        5.38     12.99 o 
   3  10  16        3.99        4.22     13.53 o 
   4  10  16        0.15        5.15     13.27 o 
   5  10  16       37.46       38.76     15.82 o 
   6  10  16        2.13       12.02     14.42 o 
   7  10  16        2.13       26.41     18.41 o 
   8  10  16        6.07      -18.08     18.08 o 
   9  10  16        5.81       -6.66     18.35 o 
   2  11  16        7.89       16.10     14.75 o 
   3  11  16        0.75       18.28     15.33 o 
   4  11  16       16.13       15.41     17.31 o 
   5  11  16        0.05       -2.95     16.45 o 
   6  11  16       35.85       53.27     19.50 o 
   7  11  16        2.11       13.39     21.67 o 
  -7 -10  17        4.72       18.46     48.24 o 
  -6 -10  17        0.51       50.38     33.22 o 
  -5 -10  17        0.03       28.55     31.77 o 
  -4 -10  17        0.27       23.42     29.92 o 
  -3 -10  17        0.83      -14.26     38.60 o 
  -2 -10  17        5.17       -3.36     41.11 o 
  -1 -10  17        0.29       47.76     25.46 o 
  -8  -9  17        4.12       -5.88     36.49 o 
  -7  -9  17       21.23       29.37     46.15 o 
  -6  -9  17        4.30       35.04     29.21 o 
  -5  -9  17        0.28       19.71     29.88 o 
  -4  -9  17        8.09       29.56     31.46 o 
  -3  -9  17        3.07      -17.16     25.72 o 
  -2  -9  17        0.94      -18.29     23.97 o 
  -1  -9  17       14.93       24.88     26.82 o 
   0  -9  17       58.75       85.47     45.61 o 
   1  -9  17       20.57        8.34     27.50 o 
  -9  -8  17       15.71       19.48     24.01 o 
  -8  -8  17        2.71      -11.75     31.46 o 
  -7  -8  17       47.26        6.71     32.30 o 
  -6  -8  17        2.35       22.01     21.94 o 
  -5  -8  17        2.87       -5.52     25.05 o 
  -4  -8  17        5.29       20.46     26.27 o 
  -3  -8  17        4.52        2.58     20.14 o 
  -2  -8  17      112.16       96.50     23.89 o 
  -1  -8  17       11.18       32.40     23.68 o 
   0  -8  17        4.76       57.39     36.96 o 
   1  -8  17       25.31       30.73     26.46 o 
   2  -8  17        3.50       12.68     27.42 o 
  -9  -7  17       25.13       25.42     28.73 o 
  -8  -7  17        4.62        2.94     20.83 o 
  -7  -7  17       95.31       75.21     24.47 o 
  -6  -7  17        1.32        2.25     22.03 o 
  -5  -7  17        1.09      -18.92     20.23 o 
  -4  -7  17        2.49       17.11     19.63 o 
  -3  -7  17        0.08       48.80     20.64 o 
  -2  -7  17       42.59       30.45     20.02 o 
  -1  -7  17      131.96      203.02     59.79 o 
   0  -7  17      118.65      112.03     22.39 o 
   1  -7  17        2.58       10.62     18.86 o 
   2  -7  17        0.04       -1.95     24.37 o 
   3  -7  17        6.26       -0.98     29.99 o 
   4  -7  17       46.86       71.36     31.06 o 
 -10  -6  17        1.72        8.69     26.22 o 
  -9  -6  17       11.69       67.39     40.90 o 
  -8  -6  17        0.75       27.98     29.37 o 
  -7  -6  17        0.05       17.11     18.96 o 
  -6  -6  17        0.15      -15.56     15.56 o 
  -5  -6  17        7.96        4.36     20.83 o 
  -4  -6  17       43.29       66.25     19.57 o 
  -3  -6  17       26.27       33.91     17.64 o 
  -2  -6  17       77.48      102.16     28.53 o 
  -1  -6  17      129.51      100.21     22.91 o 
   0  -6  17        1.15       24.27     12.67 o 
   1  -6  17        2.68      -10.39     10.39 o 
   2  -6  17        6.58       14.71     15.33 o 
   3  -6  17       16.70       24.65     25.32 o 
   4  -6  17       71.11       62.24     36.08 o 
   5  -6  17        0.44       24.11     28.02 o 
 -10  -5  17       25.58       47.47     24.47 o 
  -9  -5  17        0.02       32.60     22.38 o 
  -8  -5  17       19.09       11.92     45.93 o 
  -7  -5  17        0.02        1.53     20.04 o 
  -6  -5  17       24.28       -5.59     17.18 o 
  -5  -5  17       15.63       11.06     14.15 o 
  -4  -5  17        0.02       15.86     13.62 o 
  -3  -5  17      170.14      169.17     23.27 o 
  -2  -5  17       32.85       33.44     18.06 o 
  -1  -5  17       11.38       57.80     25.59 o 
   0  -5  17       44.40       60.12     24.55 o 
   1  -5  17        0.19      -11.14     11.14 o 
   2  -5  17        2.18      -15.91     16.61 o 
   3  -5  17        0.82       30.16     14.77 o 
   4  -5  17       31.13        7.14     38.46 o 
   5  -5  17        6.19        7.61     28.11 o 
   6  -5  17       44.93       53.08     55.58 o 
 -10  -4  17        6.26       26.92     22.92 o 
  -9  -4  17       10.46        1.26     20.41 o 
  -8  -4  17        0.01       27.93     37.96 o 
  -7  -4  17        1.96       -7.26     15.55 o 
  -6  -4  17        4.92      -12.40     16.44 o 
  -5  -4  17       25.93       30.16     14.60 o 
  -4  -4  17        3.10       14.89     13.54 o 
  -3  -4  17        0.42        4.88     13.88 o 
  -2  -4  17      200.20      206.01     25.79 o 
  -1  -4  17      459.74      480.10     60.81 o 
   0  -4  17        2.57        5.13     15.22 o 
   1  -4  17       26.98       26.47     11.99 o 
   2  -4  17      103.71      102.64     15.69 o 
   3  -4  17       92.40       70.09     15.76 o 
   4  -4  17       43.37       57.83     21.12 o 
   5  -4  17        0.20       29.81     19.86 o 
   6  -4  17        0.75      -21.85     65.02 o 
   7  -4  17        0.21       -7.83     25.56 o 
 -10  -3  17        3.79       -9.50     22.69 o 
  -9  -3  17       29.97       19.51     22.79 o 
  -8  -3  17        8.81       -9.99     19.71 o 
  -7  -3  17        2.74       16.81     16.14 o 
  -6  -3  17      207.93      191.92     33.66 o 
  -5  -3  17        6.45       32.14     13.86 o 
  -4  -3  17        8.24       -0.35     12.93 o 
  -3  -3  17        0.90      -11.61     11.61 o 
  -2  -3  17       59.03       61.09     15.10 o 
  -1  -3  17       56.77       49.21     14.06 o 
   0  -3  17       43.66       42.14     13.65 o 
   1  -3  17      115.26      122.59     15.69 o 
   2  -3  17       41.08       31.51     16.23 o 
   3  -3  17        3.53       17.75     12.19 o 
   4  -3  17       12.44       32.55     13.15 o 
   5  -3  17        9.65        9.65     18.19 o 
   6  -3  17        1.06        0.42     22.47 o 
   7  -3  17       11.66        7.22     26.92 o 
 -10  -2  17       11.89       45.41     26.27 o 
  -9  -2  17        2.36       11.60     22.39 o 
  -8  -2  17       10.62       22.86     23.08 o 
  -7  -2  17        0.35        7.52     17.00 o 
  -6  -2  17      331.55      382.78     34.91 o 
  -5  -2  17       14.92       39.80     14.25 o 
  -4  -2  17      102.27      218.42     29.19 o 
  -3  -2  17      197.29      224.52     21.20 o 
  -2  -2  17      240.10      263.98     28.68 o 
  -1  -2  17        2.87       -7.92     10.78 o 
   0  -2  17       31.54       54.62     12.03 o 
   1  -2  17       19.19       16.93      9.61 o 
   2  -2  17       11.45        8.73     10.48 o 
   3  -2  17      139.84      172.49     16.39 o 
   4  -2  17       40.53       40.42     13.85 o
[truncated: 83,503 more chars]
